# Supplementary material for: Association between migraine and venous thromboembolism: a Mendelian randomization and genetic correlation study
Source: Front Genet. 2024 May 1;15:1272599. doi: 10.3389/fgene.2024.1272599 (PMC11097659; doi:10.3389/fgene.2024.1272599)
Supplement: Supplementary file 1 [file Table1.XLSX]

## Sheet: Index
Index of Supplementary Tables
Supplementary Table 1	Characteristics of genetic instruments for any migraine
Supplementary Table 2	Characteristics of genetic instruments for migraine with aura and migraine without aura
Supplementary Table 3	Characteristics of genetic instruments for venous thromboembolism
Supplementary Table 4	Power to detect a relative difference (in %) with an alpha of 5%
Supplementary Table 5	Sensitivity analyses by using SNPs with a low probability of reverse causality

## Sheet: STable1
Supplementary Table 1 Characteristics of genetic instruments for any migraine
Exposure	SNP	CHR	Pos (GRCh37 )	effect_allele	other_allele	eaf.exposure	beta.exposure	se.exposure	pval.exposure	Candidate*	beta.outcome	se.outcome	pval.outcome	eaf.outcome	mr_keep†	Included in MR analysis	Proxy‡	F statistic	R^2	Nearest protein-coding genes (20kb)	Nearest protein-coding genes (250kb)
Any migraine,Hautakangas et al.2022	rs10218452	1	3075597	G	A	0.228718	0.110043	0.00618	7.26e-71	Yes	0.0026	0.007	0.7094	0.2283	TRUE	Yes		317.065	0.00427237	PRDM16	ACTRT2,PRDM16
Any migraine,Hautakangas et al.2022	rs10128028	1	7055843	T	C	0.518501	0.029818	0.005159	7.66e-09	Yes	0.0022	0.0054	0.6805	0.5149	TRUE	Yes		33.4061	0.000443948	CAMTA1	CAMTA1
Any migraine,Hautakangas et al.2022	rs12057629	1	15538493	C	T	0.356375	0.04	0.005365	9.38e-14	Yes	-0.0023	0.0057	0.6894	0.3479	TRUE	Yes		55.5879	0.00073399	TMEM51	KAZN,TMEM51,C1orf195,FHAD1,EFHD2,CTRC,CELA2A
Any migraine,Hautakangas et al.2022	rs28739509	1	38366907	C	T	0.272555	0.038592	0.006103	2.64e-10	Yes	-0.0082	0.0063	0.1952	0.2846	TRUE	Yes		39.986	0.00059058	INPP5B	C1orf109,CDCA8,EPHA10,MANEAL,YRDC,C1orf122,MTF1,INPP5B,SF3A3,FHL3,UTP11L,POU3F1
Any migraine,Hautakangas et al.2022	rs1472662	1	39590409	T	G	0.215808	0.035213	0.006245	1.75e-08	Yes	0.0193	0.0065	0.00299599	0.2175	TRUE	Yes		31.7937	0.000419687	MACF1	MYCBP,GJA9,RHBDL2,AKIRIN1,NDUFS5,MACF1
Any migraine,Hautakangas et al.2022	rs11578492	1	60529980	C	A	0.42011	0.031385	0.005398	6.25e-09	Yes	0.0111	0.0063	0.0789696	0.429	TRUE	Yes		33.8048	0.000479936	C1orf87	HOOK1,CYP2J2,C1orf87
Any migraine,Hautakangas et al.2022	rs7511672	1	66178918	G	A	0.538291	0.031258	0.005161	1.43e-09	Yes	0.0115	0.0054	0.03404	0.5501	TRUE	Yes		36.6821	0.000485666	NA	LEPR,PDE4B
Any migraine,Hautakangas et al.2022	rs56019088	1	73891226	I	D	0.48364	0.045189	0.006295	7.32e-13	NO	NA	NA	NA	NA	NA	NO		51.5316	0.00101993	NA	NA
Any migraine,Hautakangas et al.2022	rs11165300	1	92177663	G	T	0.238911	0.032899	0.006019	4.72e-08	Yes	0.0037	0.0063	0.5589	0.2363	TRUE	Yes		29.8756	0.000393611	TGFBR3	CDC7,TGFBR3,BRDT
Any migraine,Hautakangas et al.2022	rs2078371	1	115677183	C	T	0.117396	0.106181	0.007819	5.87e-42	Yes	0.0067	0.0082	0.4161	0.1207	TRUE	Yes		184.413	0.00233638	NA	SYCP1,TSHB,TSPAN2,NGF
Any migraine,Hautakangas et al.2022	rs6693567	1	150510660	C	T	0.268579	0.043464	0.00586	1.25e-13	Yes	0.0361	0.0062	4.93901e-09	0.2602	TRUE	NO		55.0129	0.000742214	ADAMTSL4,AL356356.1	MRPS21,PRPF3,RPRD2,TARS2,ECM1,ADAMTSL4,AL356356.1,ADAMTSL4-AS1,MCL1,ENSA,GOLPH3L,HORMAD1,CTSS
Any migraine,Hautakangas et al.2022	rs2274319	1	156450873	T	C	0.347186	0.072653	0.005395	2.74e-41	Yes	0.0266	0.0056	1.98802e-06	0.3567	TRUE	Yes		181.353	0.0023927	MEF2D	PMF1-BGLAP,PMF1,BGLAP,PAQR6,SMG5,TMEM79,C1orf85,VHLL,CCT3,TSACC,RHBG,C1orf61,MEF2D,IQGAP3,TTC24,APOA1BP,GPATCH4,HAPLN2,BCAN,NES,CRABP2,ISG20L2,RRNAD1
Any migraine,Hautakangas et al.2022	rs11487328	1	174601659	G	C	0.745764	0.048358	0.008568	1.7e-08	Yes	0.0124	0.0065	0.0549402	0.6327	TRUE	Yes		31.855	0.000886758	RABGAP1L	RABGAP1L,GPR52
Any migraine,Hautakangas et al.2022	rs6668908	1	186913055	G	T	0.669233	0.030687	0.005482	2.22e-08	Yes	-0.0052	0.0061	0.3888	0.6649	TRUE	Yes		31.3351	0.000416906	PLA2G4A	PLA2G4A
Any migraine,Hautakangas et al.2022	rs56140113	1	206843108	C	T	0.780053	0.036807	0.00637	7.76e-09	Yes	0.0056	0.0068	0.4147	0.7786	TRUE	Yes		33.3874	0.000464872	DYRK3,MAPKAPK2	SRGAP2,IKBKE,C1orf147,RASSF5,EIF2D,DYRK3,MAPKAPK2,IL10,IL19,IL20,IL24,FAIM3
Any migraine,Hautakangas et al.2022	rs72764846	1	245847455	G	A	0.783771	0.037521	0.006426	5.41e-09	Yes	0.0088	0.0066	0.1841	0.7727	TRUE	Yes		34.0932	0.00047718	KIF26B	KIF26B,SMYD3
Any migraine,Hautakangas et al.2022	rs12712881	2	43649780	A	C	0.434536	0.032774	0.005219	3.5e-10	Yes	0.0084	0.0051	0.1003	0.4488	TRUE	Yes		39.4352	0.000527861	THADA	THADA,ZFP36L2,PLEKHH2
Any migraine,Hautakangas et al.2022	rs4907224	2	96576609	A	T	0.675732	0.035813	0.005933	1.63e-09	Yes	-0.0066	0.0057	0.2429	0.6435	TRUE	Yes		36.4362	0.000562069	ANKRD36C	ANKRD36C,GPAT2,ADRA2B,ASTL,DUSP2
Any migraine,Hautakangas et al.2022	rs7564469	2	145258445	C	T	0.160786	0.041248	0.007051	5.06e-09	Yes	-0.0161	0.0073	0.0278599	0.1596	TRUE	Yes		34.2219	0.000459152	ZEB2	GTDC1,ZEB2
Any migraine,Hautakangas et al.2022	rs895219	2	146037564	C	T	0.300106	0.036982	0.005587	3.74e-11	Yes	-0.0056	0.0058	0.3357	0.2994	TRUE	Yes		43.8151	0.000574537	NA	NA
Any migraine,Hautakangas et al.2022	rs843215	2	156416638	G	A	0.467709	0.028679	0.005149	2.61e-08	Yes	-0.0081	0.0055	0.1456	0.4697	TRUE	Yes		31.0229	0.000409527	NA	NA
Any migraine,Hautakangas et al.2022	rs4668251	2	171234235	G	C	0.709559	0.033415	0.005779	7.58e-09	Yes	0.012	0.006	0.0449097	0.7222	TRUE	Yes		33.4332	0.000460214	MYO3B	MYO3B
Any migraine,Hautakangas et al.2022	rs72923449	2	176978383	C	A	0.035696	0.077728	0.014215	4.66e-08	Yes	0.0254	0.0142	0.0743396	0.0378	TRUE	Yes		29.8993	0.000415928	HOXD13,HOXD12,HOXD11,HOXD10,HOXD9,HOXD8	KIAA1715,EVX2,HOXD13,HOXD12,HOXD11,HOXD10,HOXD9,HOXD8,HOXD3,HOXD4,HOXD1,MTX2
Any migraine,Hautakangas et al.2022	rs138556413	2	203832867	C	T	0.963567	0.129319	0.015887	4.15e-16	Yes	0.0307	0.0141	0.0296797	0.9606	TRUE	Yes		66.2584	0.00117417	WDR12,CARF	FAM117B,ICA1L,WDR12,CARF,NBEAL1
Any migraine,Hautakangas et al.2022	rs10166942	2	234825093	T	C	0.805077	0.099232	0.006619	9.35e-51	Yes	-0.0047	0.0068	0.4881	0.807	TRUE	Yes		224.76	0.00309054	TRPM8	UGT1A1,UGT1A10,UGT1A9,UGT1A7,UGT1A6,UGT1A5,UGT1A4,UGT1A3,UGT1A8,MROH2A,HJURP,TRPM8,SPP2
Any migraine,Hautakangas et al.2022	rs7371912	3	30472786	A	G	0.302852	0.043988	0.005685	1.06e-14	Yes	-0.004	0.0058	0.4963	0.3096	TRUE	Yes		59.8698	0.00081706	NA	TGFBR2
Any migraine,Hautakangas et al.2022	rs7618883	3	48498456	T	A	0.457585	0.02845	0.005184	4.16e-08	Yes	0.0051	0.0054	0.3448	0.4519	FALSE	NO		30.1186	0.000401789	CCDC51,TMA7,ATRIP,TREX1,SHISA5	CAMP,ZNF589,NME6,SPINK8,FBXW12,PLXNB1,CCDC51,TMA7,ATRIP,TREX1,SHISA5,PFKFB4,UCN2,COL7A1,UQCRC1,TMEM89,SLC26A6,CELSR3,NCKIPSD,IP6K2
Any migraine,Hautakangas et al.2022	rs950570	3	80302512	T	C	0.070819	0.056693	0.009963	1.3e-08	Yes	0.0058	0.0109	0.5907	0.07	TRUE	Yes		32.3801	0.000422999	NA	NA
Any migraine,Hautakangas et al.2022	rs73138150	3	86149109	T	A	0.31676	0.032618	0.005803	1.95e-08	Yes	-0.0027	0.0058	0.6434	0.3213	TRUE	Yes		31.5944	0.00046052	NA	CADM2
Any migraine,Hautakangas et al.2022	rs6795209	3	88210464	A	G	0.191251	0.041261	0.007239	1.23e-08	Yes	-0.0322	0.0074	1.40699e-05	0.1552	TRUE	Yes	Yes	32.488	0.000526656	CGGBP1,ZNF654,C3orf38	HTR1F,CGGBP1,ZNF654,C3orf38
Any migraine,Hautakangas et al.2022	rs1499963	3	124607055	C	T	0.679113	0.032139	0.005556	7.48e-09	Yes	-0.0021	0.0054	0.693	0.6735	TRUE	Yes		33.4611	0.000450183	ITGB5,MUC13	KALRN,UMPS,ITGB5,MUC13,HEG1,SLC12A8
Any migraine,Hautakangas et al.2022	rs13078967	3	154289946	A	C	0.973267	0.145952	0.017759	2.16e-16	Yes	-0.0155	0.0154	0.3136	0.9659	TRUE	Yes		67.5434	0.00110848	NA	DHX36,GPR149
Any migraine,Hautakangas et al.2022	rs73805934	4	35469918	G	C	0.822895	0.041945	0.006879	1.11e-09	Yes	0.0079	0.0069	0.2534	0.8146	TRUE	Yes		37.18	0.000512821	NA	NA
Any migraine,Hautakangas et al.2022	rs7684253	4	57727311	T	C	0.550329	0.039211	0.005187	4.21e-14	Yes	-0.0184	0.0054	0.000661607	0.5478	TRUE	Yes		57.1457	0.000760962	NA	HOPX,SPINK2,REST,NOA1,POLR2B,IGFBP7
Any migraine,Hautakangas et al.2022	rs42854	5	74963277	G	C	0.311652	0.039387	0.005513	9.4e-13	Yes	0.0007	0.0057	0.9092	0.3198	TRUE	Yes		51.0423	0.000665601	ANKDD1B,POC5	COL4A3BP,POLK,ANKDD1B,POC5
Any migraine,Hautakangas et al.2022	rs12653216	5	81129663	T	C	0.21193	0.037031	0.006416	8.08e-09	Yes	0.0015	0.0068	0.8207	0.2328	TRUE	Yes		33.3121	0.000458056	NA	SSBP2,ATG10
Any migraine,Hautakangas et al.2022	rs11957829	5	121515195	G	A	0.17189	0.041098	0.006803	1.58e-09	Yes	0.0046	0.0072	0.5231	0.173	TRUE	Yes		36.4956	0.00048085	ZNF474	SRFBP1,LOX,ZNF474,SNCAIP
Any migraine,Hautakangas et al.2022	rs246326	5	122306398	T	C	0.125645	0.047567	0.007702	6.8e-10	Yes	0.0111	0.008	0.1681	0.1294	TRUE	Yes		38.1421	0.000497135	SNX24	SNX2,SNX24,PPIC,PRDM6
Any migraine,Hautakangas et al.2022	rs10038882	5	145752008	T	C	0.748493	0.042486	0.005987	1.33e-12	Yes	0.0049	0.0061	0.4241	0.7447	TRUE	Yes		50.3585	0.00067961	NA	LARS,RBM27,POU4F3,TCERG1,GPR151,PPP2R2B
Any migraine,Hautakangas et al.2022	rs4705403	5	149380493	A	G	0.103683	0.047078	0.00825	1.18e-08	Yes	0.0244	0.0088	0.00572097	0.1018	TRUE	Yes		32.5633	0.000411941	SLC26A2,TIGD6,HMGXB3	PPARGC1B,PDE6A,SLC26A2,TIGD6,HMGXB3,CSF1R,PDGFRB,CDX1,SLC6A7,CAMK2A
Any migraine,Hautakangas et al.2022	rs6556059	5	172645766	T	C	0.362528	0.033553	0.005459	8.16e-10	Yes	-0.0045	0.0059	0.4544	0.3549	TRUE	Yes		37.7778	0.00052035	NKX2-5	RPL26L1,ATP6V0E1,CREBRF,BNIP1,NKX2-5,STC2
Any migraine,Hautakangas et al.2022	rs10866704	5	176676461	A	T	0.738677	0.037919	0.006762	2.1e-08	Yes	NA	NA	NA	NA	NA	NO		31.4459	0.000555106	NSD1	UIMC1,ZNF346,FGFR4,NSD1,RAB24,MXD3,PRELID1,LMAN2,RGS14,SLC34A1,PFN3,F12,GRK6,PRR7,DBN1,PDLIM7
Any migraine,Hautakangas et al.2022	rs9349379	6	12903957	A	G	0.590207	0.077238	0.005328	1.41e-47	Yes	0.0017	0.0055	0.753999	0.5858	TRUE	Yes		210.152	0.00288576	PHACTR1	PHACTR1
Any migraine,Hautakangas et al.2022	rs9295536	6	22131929	C	A	0.561698	0.035501	0.005184	7.75e-12	Yes	0.0009	0.0054	0.8632	0.5495	TRUE	Yes		46.8977	0.000620565	NA	PRL
Any migraine,Hautakangas et al.2022	rs9468830	6	30749712	T	G	0.706336	0.035668	0.006385	2.38e-08	NO	NA	NA	NA	NA	NA	NO		31.2058	0.000527776	NA	GNL1,PRR3,ABCF1,PPP1R10,MRPS18B,ATAT1,C6orf136,DHX16,PPP1R18,NRM,MDC1,TUBB,FLOT1,IER3,DDR1,GTF2H4,VARS2,SFTA2,DPCR1,MUC21,MUC22
Any migraine,Hautakangas et al.2022	rs74434374	6	31850308	C	A	0.94897	0.073666	0.012552	4.52e-09	NO	NA	NA	NA	NA	NA	NO		34.4436	0.000525584	NEU1,SLC44A4,EHMT2,C2,ZBTB12	PRRC2A,BAG6,APOM,C6orf47,GPANK1,CSNK2B,LY6G5B,LY6G5C,ABHD16A,XXbac-BPG32J3.20,LY6G6F,LY6G6E,LY6G6D,C6orf25,LY6G6C,DDAH2,CLIC1,MSH5,MSH5-SAPCD1,SAPCD1,VWA7,VARS,LSM2,HSPA1L,HSPA1A,HSPA1B,C6orf48,NEU1,SLC44A4,EHMT2,C2,ZBTB12,CFB,NELFE,SKIV2L,DXO,STK19,C4A,C4B,CYP21A2,TNXB,ATF6B,FKBPL
Any migraine,Hautakangas et al.2022	rs10456100	6	39183470	T	C	0.280916	0.050686	0.005726	9.16e-19	Yes	-0.0028	0.0065	0.6671	0.272	TRUE	Yes		78.3562	0.00103792	KCNK5	DNAH8,GLP1R,SAYSD1,KCNK5,KCNK17,KCNK16,KIF6
Any migraine,Hautakangas et al.2022	rs34273564	6	72321017	T	C	0.480865	0.033603	0.005192	1e-10	Yes	-0.0038	0.0053	0.4663	0.4845	TRUE	Yes		41.8877	0.000563754	NA	NA
Any migraine,Hautakangas et al.2022	rs11153082	6	97059666	G	A	0.330752	0.084038	0.005436	7.26e-54	Yes	-0.0011	0.0057	0.8422	0.3222	TRUE	Yes		238.997	0.00312659	FHL5	UFL1,FHL5,GPR63
Any migraine,Hautakangas et al.2022	rs6568677	6	111713302	A	G	0.209439	0.035211	0.006278	2.09e-08	Yes	0.0134	0.0065	0.0388803	0.2227	TRUE	Yes		31.4568	0.000410563	REV3L	SLC16A10,KIAA1919,REV3L,TRAF3IP2
Any migraine,Hautakangas et al.2022	rs28455731	6	121846038	T	G	0.157289	0.068955	0.007014	8.82e-23	Yes	0.033	0.0074	8.55894e-06	0.1536	TRUE	Yes		96.6496	0.00126049	NA	TBC1D32,GJA1
Any migraine,Hautakangas et al.2022	rs9383843	6	150133954	C	A	0.647085	0.033172	0.005468	1.35e-09	Yes	0.0129	0.0056	0.0207601	0.6395	TRUE	Yes	Yes	36.8033	0.000502579	PCMT1,LRP11	GINM1,KATNA1,LATS1,NUP43,PCMT1,LRP11,RAET1E,RAET1G,ULBP2,ULBP1,RAET1L
Any migraine,Hautakangas et al.2022	rs10234636	7	40427617	T	C	0.110988	0.088941	0.00809	4.43e-28	Yes	0.0303	0.0085	0.000352501	0.1142	TRUE	Yes		120.867	0.00156105	C7orf10	C7orf10
Any migraine,Hautakangas et al.2022	rs13235543	7	73013901	C	T	0.873257	0.058115	0.007964	3.06e-13	Yes	-0.0074	0.008	0.3586	0.873	TRUE	Yes		53.2493	0.000747606	MLXIPL	FKBP6,FZD9,BAZ1B,BCL7B,TBL2,MLXIPL,VPS37D,DNAJC30,WBSCR22,STX1A,ABHD11,CLDN3,CLDN4,WBSCR27
Any migraine,Hautakangas et al.2022	rs56067931	7	120481569	C	T	0.799583	0.035535	0.006506	4.83e-08	Yes	-0.0083	0.0065	0.2007	0.7806	TRUE	Yes		29.8321	0.000404707	TSPAN12	KCND2,TSPAN12,ING3,CPED1
Any migraine,Hautakangas et al.2022	rs11782789	8	27266287	A	T	0.836279	0.041373	0.006972	3.03e-09	Yes	0.0191	0.0072	0.00835199	0.8318	TRUE	Yes		35.2143	0.000468727	PTK2B	STMN4,TRIM35,PTK2B,CHRNA2,EPHX2,CLU,SCARA3
Any migraine,Hautakangas et al.2022	rs4739105	8	64496159	T	C	0.210995	0.035642	0.006416	2.85e-08	Yes	0.0064	0.0066	0.3341	0.2143	TRUE	Yes		30.86	0.000422967	NA	NA
Any migraine,Hautakangas et al.2022	rs580845	9	14103618	A	C	0.600745	0.029933	0.00546	4.3e-08	Yes	-0.0008	0.0055	0.8917	0.5984	TRUE	Yes		30.0549	0.000429805	NFIB	NFIB
Any migraine,Hautakangas et al.2022	rs10156578	9	29372501	C	G	0.432923	0.036622	0.005256	3.34e-12	Yes	0.0003	0.0057	0.9642	0.4318	FALSE	NO		48.5482	0.000658517	NA	NA
Any migraine,Hautakangas et al.2022	rs7034179	9	71746838	T	C	0.428569	0.043065	0.005217	1.6e-16	Yes	-0.0044	0.0054	0.4134	0.4287	TRUE	Yes		68.1408	0.000908371	TJP2	PIP5K1B,PRKACG,FXN,TJP2,AL358113.1,FAM189A2
Any migraine,Hautakangas et al.2022	rs17723637	9	109687403	G	A	0.149827	0.041475	0.007201	8.63e-09	Yes	0.0186	0.0074	0.0122301	0.1513	TRUE	Yes		33.1732	0.000438228	ZNF462	ZNF462
Any migraine,Hautakangas et al.2022	rs3891689	9	119258583	C	T	0.234046	0.057673	0.006072	2.28e-21	Yes	-0.0008	0.0064	0.9045	0.2314	TRUE	Yes		90.2156	0.00119256	ASTN2	PAPPA,PAPPA-AS1,ASTN2,TRIM32
Any migraine,Hautakangas et al.2022	rs4278223	9	140743200	T	A	0.636303	0.045144	0.007294	6.24e-10	Yes	0.0105	0.0056	0.0600302	0.6164	TRUE	Yes		38.3062	0.000943265	EHMT1	ARRDC1,C9orf37,EHMT1,CACNA1B
Any migraine,Hautakangas et al.2022	rs7916911	10	8722944	T	G	0.283965	0.039808	0.005707	3.18e-12	Yes	0.0049	0.006	0.416	0.2795	TRUE	Yes		48.6547	0.000644421	NA	NA
Any migraine,Hautakangas et al.2022	rs10828247	10	21822856	G	A	0.347206	0.034003	0.005879	7.51e-09	Yes	0.0364	0.0068	1.014e-07	0.3377	TRUE	Yes		33.4524	0.000524117	SKIDA1,MLLT10	CASC10,SKIDA1,MLLT10,DNAJC1
Any migraine,Hautakangas et al.2022	rs2274224	10	96039597	G	C	0.560933	0.055292	0.005217	3.28e-26	Yes	0.0306	0.0054	1.78801e-08	0.5798	FALSE	NO		112.327	0.0015059	PLCE1	PLCE1,NOC3L,TBC1D12
Any migraine,Hautakangas et al.2022	rs12260159	10	100702737	G	A	0.924845	0.083238	0.010313	7.33e-16	Yes	-0.0073	0.0119	0.5387	0.9258	TRUE	Yes		65.1438	0.000963164	HPSE2	HPSE2
Any migraine,Hautakangas et al.2022	rs12260436	10	104741114	C	A	0.256544	0.035997	0.005839	7.29e-10	Yes	0.0038	0.0065	0.5604	0.2522	TRUE	Yes		38.0063	0.000494288	CNNM2	SFXN2,WBP1L,CYP17A1,C10orf32,AS3MT,CNNM2,NT5C2
Any migraine,Hautakangas et al.2022	rs869432	10	112502662	A	C	0.583777	0.029294	0.00531	3.54e-08	Yes	-0.0021	0.0054	0.701	0.5628	TRUE	Yes		30.4347	0.000417023	RBM20	DUSP5,SMC3,RBM20,PDCD4,BBIP1,SHOC2
Any migraine,Hautakangas et al.2022	rs2672592	10	124230750	T	G	0.362778	0.038031	0.00535	1.22e-12	Yes	0.0187	0.0056	0.000892093	0.3646	TRUE	Yes		50.5322	0.000668709	ARMS2,HTRA1	TACC2,BTBD16,PLEKHA1,ARMS2,HTRA1,DMBT1,C10orf120
Any migraine,Hautakangas et al.2022	rs11248546	10	125242283	C	T	0.563664	0.036787	0.005202	1.59e-12	Yes	-0.0005	0.0053	0.9327	0.5603	TRUE	Yes		50.009	0.000665672	NA	GPR26,CPXM2
Any migraine,Hautakangas et al.2022	rs200314499	10	134479675	D	I	0.339944	0.044514	0.006484	6.92e-12	NO	NA	NA	NA	NA	NA	NO		47.1311	0.000889224	INPP5A	PWWP2B,C10orf91,INPP5A,NKX6-2,TTC40
Any migraine,Hautakangas et al.2022	rs12295710	11	3249984	T	C	0.47141	0.044736	0.005465	2.86e-16	NO	NA	NA	NA	NA	NA	NO		67.0091	0.000997383	MRGPRG,MRGPRE	NAP1L4,AC131971.1,CARS,OSBPL5,MRGPRG,MRGPRE,ZNF195
Any migraine,Hautakangas et al.2022	rs4910165	11	10674044	G	C	0.677735	0.0568	0.005534	1.09e-24	Yes	-0.0171	0.0059	0.00357602	0.6784	TRUE	Yes		105.346	0.00140929	MRVI1	AMPD3,MTRNR2L8,RNF141,LYVE1,MRVI1,CTR9,EIF4G2,ZBED5
Any migraine,Hautakangas et al.2022	rs1003194	11	15126085	A	G	0.383044	0.034346	0.00542	2.43e-10	Yes	-0.0014	0.0055	0.796	0.3812	TRUE	Yes		40.1563	0.000557552	INSC	PDE3B,CYP2R1,CALCB,CALCA,INSC
Any migraine,Hautakangas et al.2022	rs11031122	11	30547438	C	T	0.242951	0.036645	0.005937	6.91e-10	Yes	-0.0021	0.0063	0.7395	0.2494	TRUE	Yes		38.0974	0.000493972	MPPED2	ARL14EP,MPPED2
Any migraine,Hautakangas et al.2022	rs7932866	11	46548094	A	G	0.836281	0.043133	0.00722	2.38e-09	Yes	-0.0123	0.0077	0.1079	0.8293	TRUE	Yes		35.6899	0.000509449	AMBRA1	CREB3L1,DGKZ,MDK,CHRM4,AMBRA1,HARBI1,ATG13,ARHGAP1,ZNF408,F2,CKAP5
Any migraine,Hautakangas et al.2022	rs12787928	11	61697078	A	T	0.482089	0.030484	0.005257	6.85e-09	Yes	-0.0038	0.0058	0.516699	0.4732	FALSE	NO		33.6254	0.000464041	RAB3IL1	DAGLA,MYRF,TMEM258,FEN1,FADS2,FADS1,FADS3,RAB3IL1,BEST1,FTH1,AP003733.1,INCENP
Any migraine,Hautakangas et al.2022	rs566673	11	66401373	G	T	0.461609	0.030245	0.005259	9.07e-09	NO	NA	NA	NA	NA	NA	NO		33.0751	0.000454684	RBM14,RBM14-RBM4,RBM4	NPAS4,MRPL11,PELI3,DPP3,BBS1,ZDHHC24,CTSF,CCDC87,CCS,RBM14,RBM14-RBM4,RBM4,RBM4B,SPTBN2,C11orf80,RCE1,PC,LRFN4
Any migraine,Hautakangas et al.2022	rs12226331	11	102070976	T	A	0.34776	0.039628	0.005384	1.92e-13	Yes	0.014	0.0057	0.0138599	0.3433	TRUE	Yes		54.1744	0.000712396	YAP1	KIAA1377,C11orf70,YAP1,BIRC3,BIRC2,TMEM123
Any migraine,Hautakangas et al.2022	rs10894756	11	133745852	G	A	0.57297	0.02947	0.005304	2.83e-08	Yes	0.0012	0.0055	0.8188	0.5614	TRUE	Yes		30.8712	0.000424992	NA	SPATA19,IGSF9B,JAM3
Any migraine,Hautakangas et al.2022	rs2160875	12	4527322	C	T	0.477419	0.064863	0.005153	2.72e-36	Yes	0.0038	0.0057	0.4986	0.4895	TRUE	Yes		158.443	0.00209931	FGF6	CCND2,C12orf5,FGF23,FGF6,C12orf4,RAD51AP1,DYRK4,AKAP3,NDUFA9
Any migraine,Hautakangas et al.2022	rs1458170	12	41901277	C	T	0.844283	0.041557	0.00713	5.75e-09	Yes	0.0041	0.0074	0.5801	0.8415	TRUE	Yes		33.9711	0.000454091	PDZRN4	PDZRN4
Any migraine,Hautakangas et al.2022	rs11172113	12	57527283	T	C	0.585472	0.106774	0.005289	1.38e-90	Yes	0.0025	0.0054	0.6528	0.5817	TRUE	Yes		407.553	0.00553377	STAT6,LRP1	SDR9C7,RDH16,GPR182,HBCBP,ZBTB39,TAC3,MYO1A,TMEM194A,NAB2,STAT6,LRP1,NXPH4,SHMT2,NDUFA4L2,STAC3,R3HDM2
Any migraine,Hautakangas et al.2022	rs4842676	12	90091782	C	G	0.81683	0.041025	0.006858	2.26e-09	Yes	-0.02	0.0073	0.00586395	0.8308	TRUE	Yes		35.7851	0.000503632	ATP2B1	POC1B,POC1B-GALNT4,GALNT4,ATP2B1
Any migraine,Hautakangas et al.2022	rs10777902	12	98498223	A	C	0.497816	0.03305	0.005134	1.25e-10	Yes	-0.0001	0.0053	0.9778	0.4988	TRUE	Yes		41.4411	0.000546141	NA	NA
Any migraine,Hautakangas et al.2022	rs1271309	12	124820705	G	A	0.835968	0.040283	0.007315	3.74e-08	Yes	-0.0017	0.0073	0.8103	0.8336	TRUE	Yes		30.326	0.000445033	NCOR2	FAM101A,NCOR2
Any migraine,Hautakangas et al.2022	rs7335684	13	47193696	G	A	0.246703	0.034248	0.00598	1.05e-08	Yes	0.0129	0.0062	0.0379699	0.2509	TRUE	Yes		32.7996	0.000435954	LRCH1	KIAA0226L,LRCH1,ESD,HTR2A
Any migraine,Hautakangas et al.2022	rs7996252	13	78876537	T	C	0.595889	0.028861	0.005257	4.11e-08	Yes	-0.0007	0.0055	0.8965	0.6086	TRUE	Yes		30.1402	0.000401161	NA	NA
Any migraine,Hautakangas et al.2022	rs2000660	13	110788441	A	G	0.092377	0.049566	0.009083	4.95e-08	Yes	0.0011	0.0094	0.9108	0.0924	TRUE	Yes		29.7789	0.000411971	COL4A1	COL4A1,COL4A2
Any migraine,Hautakangas et al.2022	rs1245463	14	27661650	A	G	0.388029	0.039621	0.005269	5.72e-14	Yes	-0.0091	0.0058	0.1147	0.3858	TRUE	Yes		56.545	0.000745548	NA	NA
Any migraine,Hautakangas et al.2022	rs1542668	14	42548912	G	A	0.671485	0.030724	0.00551	2.53e-08	Yes	0.0152	0.0062	0.01424	0.6716	TRUE	Yes		31.0923	0.000416464	NA	LRFN5
Any migraine,Hautakangas et al.2022	rs28756401	14	58761912	G	A	0.715445	0.033494	0.005764	6.4e-09	Yes	0.0353	0.0059	1.97802e-09	0.6992	TRUE	NO		33.7665	0.000456779	C14orf37,ARID4A	C14orf37,ACTR10,PSMA3,ARID4A,TOMM20L,TIMM9,KIAA0586
Any migraine,Hautakangas et al.2022	rs55707505	14	75362552	T	C	0.675137	0.03071	0.005505	2.48e-08	Yes	0.035	0.006	4.30903e-09	0.668	TRUE	NO		31.1204	0.000413696	DLST,RPS6KL1	AREL1,AC007956.1,FCF1,YLPM1,PROX2,DLST,RPS6KL1,PGF,EIF2B2,MLH3,ACYP1,ZC2HC1C,NEK9,TMED10
Any migraine,Hautakangas et al.2022	rs75002882	14	76496477	G	T	0.987756	0.15695	0.027301	9.22e-09	NO	NA	NA	NA	NA	NA	NO		33.0495	0.000595834	NA	TTLL5,TGFB3,GPATCH2L
Any migraine,Hautakangas et al.2022	rs11624776	14	93595591	A	C	0.683572	0.04984	0.005635	9.75e-19	Yes	0.0049	0.007	0.4854	0.6889	TRUE	Yes		78.2291	0.0010746	ITPK1	CHGA,ITPK1,MOAP1,TMEM251,C14orf142,UBR7,BTBD7,UNC79,COX8C
Any migraine,Hautakangas et al.2022	rs28929474	14	94844947	T	C	0.019367	0.110981	0.018611	2.54e-09	Yes	0.1348	0.0184	2.37684e-13	0.0215	TRUE	NO		35.5597	0.000467839	SERPINA1	IFI27L2,PPP4R4,SERPINA10,SERPINA6,SERPINA1,SERPINA11,SERPINA9,SERPINA12,SERPINA4,SERPINA5,SERPINA3
Any migraine,Hautakangas et al.2022	rs12708529	15	81022364	A	G	0.72977	0.03575	0.005815	8.11e-10	Yes	0.0053	0.006	0.38	0.7283	TRUE	Yes		37.7966	0.000504083	ABHD17C	ARNT2,ABHD17C,KIAA1199,MESDC2
Any migraine,Hautakangas et al.2022	rs12598836	16	4534482	G	A	0.304153	0.037775	0.005948	2.21e-10	Yes	0.0019	0.0064	0.767201	0.2908	TRUE	Yes		40.3336	0.000604011	NMRAL1,HMOX2	SRL,TFAP4,GLIS2,PAM16,CORO7-PAM16,CORO7,VASN,DNAJA3,NMRAL1,HMOX2,CDIP1,C16orf96,UBALD1,MGRN1,NUDT16L1,ANKS3,C16orf71
Any migraine,Hautakangas et al.2022	rs8046696	16	75442143	T	G	0.427658	0.04115	0.005455	4.76e-14	Yes	0.0346	0.0066	1.30101e-07	0.4125	TRUE	Yes		56.905	0.000828938	CFDP1	ZFP1,CTRB2,CTRB1,BCAR1,CFDP1,TMEM170A,CHST6,CHST5,TMEM231,GABARAPL2,ADAT1,KARS,TERF2IP
Any migraine,Hautakangas et al.2022	rs8052831	16	87578039	G	A	0.344377	0.04257	0.005479	8.25e-15	Yes	-0.0003	0.0068	0.9609	0.3444	TRUE	Yes		60.3677	0.000818325	NA	C16orf95,FBXO31,MAP1LC3B,ZCCHC14,JPH3,AC010536.1,KLHDC4,FLJ00104
Any migraine,Hautakangas et al.2022	rs9894634	17	1967501	C	T	0.403078	0.033879	0.00523	9.64e-11	Yes	-0.0474	0.0055	5.61306e-18	0.4043	TRUE	NO		41.9622	0.000552329	HIC1,SMG6	SMYD4,RPA1,RTN4RL1,DPH1,OVCA2,HIC1,SMG6,SRR
Any migraine,Hautakangas et al.2022	rs34914463	17	7366619	T	C	0.870518	0.04919	0.008237	2.41e-09	Yes	0.021	0.0084	0.01243	0.8798	TRUE	Yes		35.6628	0.00054547	FGF11,CHRNB1,ZBTB4,SLC35G6	DLG4,ACADVL,DVL2,PHF23,GABARAP,CTDNEP1,ELP5,CLDN7,SLC2A4,YBX2,EIF5A,GPS2,NEURL4,ACAP1,KCTD11,TMEM95,TNK1,TMEM256-PLSCR3,C17orf61-PLSCR3,TMEM256,NLGN2,SPEM1,C17orf74,TMEM102,FGF11,CHRNB1,ZBTB4,SLC35G6,POLR2A,TNFSF12,TNFSF12-TNFSF13,TNFSF13,SENP3,EIF4A1,CD68,MPDU1,SOX15,FXR2,SHBG,SAT2,ATP1B2,TP53,WRAP53,EFNB3
Any migraine,Hautakangas et al.2022	rs11652860	17	46632679	G	C	0.5082	0.031226	0.005456	1.07e-08	Yes	0.0084	0.0058	0.1497	0.5048	FALSE	NO		32.7555	0.0004874	HOXB2,HOXB3	SKAP1,HOXB1,HOXB2,HOXB3,HOXB4,HOXB5,HOXB6,HOXB7,HOXB8,HOXB9,PRAC1,HOXB13,TTLL6
Any migraine,Hautakangas et al.2022	rs2119930	17	47514039	G	T	0.405274	0.04088	0.005244	6.69e-15	Yes	0	0.0055	0.9986	0.4032	TRUE	Yes		60.771	0.000805596	NA	GNGT2,ABI3,PHOSPHO1,ZNF652,PHB,NGFR,NXPH3,SPOP
Any migraine,Hautakangas et al.2022	rs12452590	17	60720058	G	T	0.375475	0.037525	0.005897	2.03e-10	Yes	0.0026	0.0063	0.6831	0.3818	TRUE	Yes		40.4929	0.000660393	MRC2	EFCAB3,METTL2A,TLK2,MRC2,44995
Any migraine,Hautakangas et al.2022	rs1285294	17	77925681	C	T	0.615671	0.030049	0.005482	4.32e-08	Yes	0.0034	0.0055	0.5358	0.6173	TRUE	Yes		30.0457	0.000427309	TBC1D16	ENPP7,CBX2,CBX8,CBX4,TBC1D16,CCDC40,GAA,EIF4A3,CARD14
Any migraine,Hautakangas et al.2022	rs8077768	17	78256432	C	T	0.47684	0.039696	0.005555	9.32e-13	Yes	0.0077	0.0053	0.15	0.4719	TRUE	Yes		51.0652	0.000786196	RNF213	TBC1D16,CCDC40,GAA,EIF4A3,CARD14,SGSH,SLC26A11,RNF213,ENDOV,NPTX1
Any migraine,Hautakangas et al.2022	rs7506921	18	20201527	A	T	0.532407	0.038986	0.005742	1.17e-11	Yes	-0.0037	0.0061	0.5438	0.5282	FALSE	NO		46.0989	0.000756762	NA	CTAGE1,RBBP8
Any migraine,Hautakangas et al.2022	rs1019990	18	44866736	C	T	0.704318	0.038687	0.00568	1e-11	Yes	-0.001	0.0059	0.8699	0.7071	TRUE	Yes		46.391	0.000623381	NA	KATNAL2,HDHD2,IER3IP1,SKOR2
Any migraine,Hautakangas et al.2022	rs8087942	18	55192245	A	G	0.666961	0.039215	0.005492	9.71e-13	Yes	0.0141	0.0068	0.0388401	0.6546	TRUE	Yes		50.9851	0.000683172	NA	ST8SIA3,ONECUT2,FECH,NARS,ATP8B1
Any migraine,Hautakangas et al.2022	rs10405121	19	13339128	G	A	0.548175	0.033232	0.005332	4.74e-10	Yes	-0.0045	0.0055	0.4183	0.5592	TRUE	Yes		38.8448	0.000547057	CACNA1A	NFIX,LYL1,TRMT1,NACC1,STX10,IER2,CACNA1A
Any migraine,Hautakangas et al.2022	rs74182632	19	19406126	A	G	0.054841	0.063801	0.011245	1.43e-08	Yes	0.0357	0.0115	0.00182499	0.0577	TRUE	Yes		32.1911	0.000421983	SUGP1	ARMC6,SLC25A42,TMEM161A,MEF2BNB-MEF2B,MEF2B,MEF2BNB,RFXANK,NR2C2AP,NCAN,HAPLN4,TM6SF2,SUGP1,MAU2,GATAD2A,TSSK6,NDUFA13,YJEFN3,CILP2
Any migraine,Hautakangas et al.2022	rs1982072	19	41864509	A	T	0.700223	0.037194	0.005634	4.22e-11	Yes	-0.0004	0.0059	0.9498	0.7144	TRUE	Yes		43.5825	0.000580778	TGFB1,CTC-435M10.3,TMEM91,B9D2,BCKDHA	CYP2F1,CYP2S1,AXL,HNRNPUL1,TGFB1,CCDC97,CTC-435M10.3,TMEM91,B9D2,BCKDHA,EXOSC5,B3GNT8,ATP5SL,C19orf69,CEACAM21
Any migraine,Hautakangas et al.2022	rs111404218	20	10684159	G	C	0.336878	0.043633	0.006857	2.04e-10	NO	NA	NA	NA	NA	NA	NO		40.4913	0.000850602	NA	SLX4IP,JAG1
Any migraine,Hautakangas et al.2022	rs4814864	20	19469817	C	G	0.254392	0.064808	0.005842	1.44e-28	Yes	0.0041	0.0076	0.5844	0.2454	TRUE	Yes		123.065	0.00159331	SLC24A3	SLC24A3
Any migraine,Hautakangas et al.2022	rs6057599	20	31168439	T	C	0.335051	0.04127	0.005529	8.73e-14	Yes	0.0058	0.0056	0.2977	0.3541	TRUE	Yes		55.7155	0.000758924	C20orf112	KIF3B,ASXL1,C20orf112,COMMD7,DNMT3B,MAPRE1
Any migraine,Hautakangas et al.2022	rs910187	20	45841052	G	A	0.628264	0.034898	0.005408	1.14e-10	Yes	-0.0119	0.0059	0.0439299	0.6307	TRUE	Yes		41.6416	0.000568863	ZMYND8	EYA2,ZMYND8,AL031666.2
Any migraine,Hautakangas et al.2022	rs28451064	21	35593827	G	A	0.86898	0.063261	0.008031	3.52e-15	Yes	-0.013	0.0079	0.102	0.8661	TRUE	Yes		62.0487	0.000911275	NA	MRPS6,SLC5A3,SLC5A3,KCNE2,SMIM11,KCNE1
Any migraine,Hautakangas et al.2022	rs764508	21	36935896	C	T	0.369935	0.031505	0.00532	3.28e-09	Yes	0.001	0.0056	0.8638	0.3766	TRUE	Yes		35.07	0.0004627	RUNX1	RUNX1
Any migraine,Hautakangas et al.2022	rs625686	22	20142932	C	T	0.306442	0.034071	0.005908	8.26e-09	Yes	0.0048	0.0062	0.4434	0.3195	TRUE	Yes		33.2574	0.000493436	ZDHHC8	TXNRD2,COMT,ARVCF,TANGO2,DGCR8,TRMT2A,RANBP1,ZDHHC8,RTN4R,DGCR6L,GGTLC3
Any migraine,Hautakangas et al.2022	rs1507220	X	34102712	A	C	0.301482	0.027764	0.004988	2.67e-08	NO	NA	NA	NA	NA	NA	NO		30.9821	0.000324663	NA	FAM47A
Any migraine,Hautakangas et al.2022	rs4403550	X	40746484	T	C	0.711795	0.030532	0.005147	3.07e-09	NO	NA	NA	NA	NA	NA	NO		35.1886	0.00038247	NA	CXorf38,MED14,USP9X
Any migraine,Choquet et al. 2021	rs10927723	1	15538534	G	C	0.360243	0.0398936	0.00574091	3.679e-12	Yes	-0.0023	0.0057	0.6799	0.3479	TRUE	Yes		48.2885	0.000733578	TMEM51	KAZN,TMEM51,C1orf195,FHAD1,EFHD2,CTRC,CELA2A
Any migraine,Choquet et al. 2021	rs28739509	1	38366907	C	T	0.27304	0.0431553	0.00658375	5.571e-11	Yes	-0.0082	0.0063	0.1952	0.2846	TRUE	Yes		42.9656	0.000739324	INPP5B	C1orf109,CDCA8,EPHA10,MANEAL,YRDC,C1orf122,MTF1,INPP5B,SF3A3,FHL3,UTP11L,POU3F1
Any migraine,Choquet et al. 2021	rs12740105	1	40045468	G	A	0.667448	-0.0330399	0.00592945	2.516e-08	Yes	-0.0094	0.006	0.1199	0.6633	TRUE	Yes		31.049	0.0004846	PABPC4	MACF1,BMP8A,PABPC4,HEYL,NT5C1A,HPCAL4,PPIE,BMP8B,OXCT2
Any migraine,Choquet et al. 2021	rs4278348	1	66175395	C	T	0.535455	0.0327576	0.00554529	3.478e-09	Yes	0.0112	0.0053	0.0340502	0.5517	TRUE	Yes		34.896	0.000533831	NA	LEPR,PDE4B
Any migraine,Choquet et al. 2021	rs1572668	1	73899742	G	A	0.488984	0.0353671	0.00553089	1.611e-10	Yes	-0.0072	0.0054	0.1842	0.4833	TRUE	Yes		40.8893	0.000625114	NA	NA
Any migraine,Choquet et al. 2021	rs12134493	1	115677946	A	C	0.117232	0.10481	0.00836861	5.503e-36	Yes	0.0061	0.0082	0.4566	0.1199	TRUE	Yes		156.856	0.00227369	NA	SYCP1,TSHB,TSPAN2,NGF
Any migraine,Choquet et al. 2021	rs6693567	1	150510660	T	C	0.73118	-0.0456252	0.00629274	4.154e-13	Yes	-0.0361	0.0062	4.93901e-09	0.7398	TRUE	NO		52.569	0.000818323	ADAMTSL4,AL356356.1	MRPS21,PRPF3,RPRD2,TARS2,ECM1,ADAMTSL4,AL356356.1,ADAMTSL4-AS1,MCL1,ENSA,GOLPH3L,HORMAD1,CTSS
Any migraine,Choquet et al. 2021	rs1925950	1	156450740	A	G	0.650992	-0.0672087	0.00587626	2.721e-30	Yes	-0.0266	0.0056	2.044e-06	0.6427	TRUE	Yes		130.813	0.00205255	MEF2D	PMF1-BGLAP,PMF1,BGLAP,PAQR6,SMG5,TMEM79,C1orf85,VHLL,CCT3,TSACC,RHBG,C1orf61,MEF2D,IQGAP3,TTC24,APOA1BP,GPATCH4,HAPLN2,BCAN,NES,CRABP2,ISG20L2,RRNAD1
Any migraine,Choquet et al. 2021	rs10912903	1	175161930	G	C	0.57239	0.0326608	0.00564321	7.139e-09	Yes	-0.009	0.0054	0.0969393	0.5732	FALSE	NO		33.4966	0.000522183	KIAA0040	RABGAP1L,CACYBP,MRPS14,TNN,KIAA0040,TNR
Any migraine,Choquet et al. 2021	rs4074957	1	206848306	C	T	0.22514	-0.0409262	0.00679098	1.675e-09	Yes	-0.0046	0.0063	0.4674	0.2288	TRUE	Yes		36.3193	0.000584397	DYRK3,MAPKAPK2	SRGAP2,IKBKE,C1orf147,RASSF5,EIF2D,DYRK3,MAPKAPK2,IL10,IL19,IL20,IL24,FAIM3
Any migraine,Choquet et al. 2021	rs1472100	2	43791363	T	C	0.562097	-0.0331432	0.00558659	2.981e-09	Yes	-0.011	0.0054	0.0429398	0.5516	TRUE	Yes		35.1962	0.000540765	THADA	THADA,PLEKHH2,DYNC2LI1,ABCG5
Any migraine,Choquet et al. 2021	rs138556413	2	203832867	T	C	0.0364822	-0.113057	0.0168808	2.122e-11	Yes	-0.0307	0.0141	0.0296797	0.0394	TRUE	Yes		44.8548	0.000898595	WDR12,CARF	FAM117B,ICA1L,WDR12,CARF,NBEAL1
Any migraine,Choquet et al. 2021	rs10166942	2	234825093	C	T	0.194737	-0.0934319	0.00711468	2.151e-39	Yes	0.0047	0.0068	0.4881	0.193	TRUE	Yes		172.457	0.00273783	TRPM8	UGT1A1,UGT1A10,UGT1A9,UGT1A7,UGT1A6,UGT1A5,UGT1A4,UGT1A3,UGT1A8,MROH2A,HJURP,TRPM8,SPP2
Any migraine,Choquet et al. 2021	rs6791480	3	30480559	T	C	0.312564	0.0375848	0.0059436	2.556e-10	Yes	-0.005	0.0058	0.3825	0.3153	TRUE	Yes		39.9874	0.00060705	NA	TGFBR2
Any migraine,Choquet et al. 2021	rs13078967	3	154289946	C	A	0.0259283	-0.153501	0.0192006	1.3e-15	Yes	0.0155	0.0154	0.3136	0.0341	TRUE	Yes		63.9136	0.00119019	NA	DHX36,GPR149
Any migraine,Choquet et al. 2021	rs11096773	4	35483556	A	G	0.193075	-0.0505567	0.00730404	4.461e-12	Yes	-0.0086	0.0069	0.2096	0.1953	TRUE	Yes		47.9106	0.000796429	NA	NA
Any migraine,Choquet et al. 2021	rs7684253	4	57727311	T	C	0.550276	0.0335315	0.00557017	1.746e-09	Yes	-0.0184	0.0054	0.000661607	0.5478	TRUE	Yes		36.2384	0.000556496	NA	HOPX,SPINK2,REST,NOA1,POLR2B,IGFBP7
Any migraine,Choquet et al. 2021	rs4704232	5	74994913	C	T	0.300157	0.0464064	0.00634071	2.502e-13	NO	NA	NA	NA	NA	NA	NO		53.5648	0.000904761	POC5	COL4A3BP,POLK,ANKDD1B,POC5
Any migraine,Choquet et al. 2021	rs1496332	5	92439320	G	A	0.463397	-0.0303561	0.00556713	4.96e-08	Yes	-0.0144	0.0054	0.00765508	0.483	TRUE	Yes		29.7324	0.000458278	NA	NA
Any migraine,Choquet et al. 2021	rs154516	5	122191139	A	G	0.518965	0.0326608	0.00559527	5.308e-09	Yes	-0.0096	0.0054	0.0735902	0.5308	TRUE	Yes		34.0731	0.000532596	SNX24	SNX2,SNX24,PPIC,PRDM6
Any migraine,Choquet et al. 2021	rs10038882	5	145752008	C	T	0.251556	-0.040822	0.00643081	2.183e-10	Yes	-0.0049	0.0061	0.4241	0.2553	TRUE	Yes		40.2956	0.000627499	NA	LARS,RBM27,POU4F3,TCERG1,GPR151,PPP2R2B
Any migraine,Choquet et al. 2021	rs9349379	6	12903957	G	A	0.407217	-0.0744003	0.00576161	3.796e-38	Yes	-0.0017	0.0055	0.753999	0.4142	TRUE	Yes		166.749	0.0026724	PHACTR1	PHACTR1
Any migraine,Choquet et al. 2021	rs3911893	6	31935567	A	G	0.0382777	-0.0858847	0.0148093	6.656e-09	NO	NA	NA	NA	NA	NA	NO		33.6328	0.000543073	CFB,NELFE,SKIV2L,DXO,STK19,C4A	LY6G6F,LY6G6D,C6orf25,LY6G6C,DDAH2,CLIC1,MSH5,MSH5-SAPCD1,SAPCD1,VWA7,VARS,LSM2,HSPA1L,HSPA1A,HSPA1B,C6orf48,NEU1,SLC44A4,EHMT2,C2,ZBTB12,CFB,NELFE,SKIV2L,DXO,STK19,C4A,C4B,CYP21A2,TNXB,ATF6B,FKBPL,PRRT1,PPT2,EGFL8,AGPAT1,RNF5,AGER,PBX2,GPSM3,NOTCH4
Any migraine,Choquet et al. 2021	rs10456100	6	39183470	T	C	0.281825	0.0485997	0.00616395	3.158e-15	Yes	-0.0028	0.0065	0.6671	0.272	TRUE	Yes		62.1653	0.000956107	KCNK5	DNAH8,GLP1R,SAYSD1,KCNK5,KCNK17,KCNK16,KIF6
Any migraine,Choquet et al. 2021	rs6906594	6	72328062	A	G	0.453897	0.0371994	0.00554098	1.9e-11	Yes	-0.0043	0.0054	0.4251	0.4525	TRUE	Yes		45.0712	0.000686017	NA	NA
Any migraine,Choquet et al. 2021	rs11153082	6	97059666	G	A	0.330123	0.0859942	0.00580924	1.401e-49	Yes	-0.0011	0.0057	0.8422	0.3222	TRUE	Yes		219.129	0.00327069	FHL5	UFL1,FHL5,GPR63
Any migraine,Choquet et al. 2021	rs28455731	6	121846038	T	G	0.157777	0.0636319	0.0075161	2.538e-17	Yes	0.033	0.0074	8.55894e-06	0.1536	TRUE	Yes		71.6744	0.0010761	NA	TBC1D32,GJA1
Any migraine,Choquet et al. 2021	rs1268083	6	126049040	C	T	0.468163	-0.0349021	0.00554788	3.153e-10	Yes	-0.0061	0.0054	0.2603	0.4637	TRUE	Yes		39.5775	0.000606607	HEY2	HEY2,NCOA7,HINT3
Any migraine,Choquet et al. 2021	rs10234636	7	40427617	C	T	0.890575	-0.0911289	0.00872358	1.524e-25	Yes	-0.0303	0.0085	0.000352501	0.8858	TRUE	Yes		109.125	0.00161857	C7orf10	C7orf10
Any migraine,Choquet et al. 2021	rs10156578	9	29372501	G	C	0.566737	-0.0336602	0.00562565	2.186e-09	Yes	-0.0003	0.0057	0.9642	0.5682	FALSE	NO		35.8004	0.000556412	NA	NA
Any migraine,Choquet et al. 2021	rs953588	9	71704827	T	C	0.376872	0.0449734	0.00567332	2.242e-15	Yes	-0.0108	0.0056	0.0529395	0.3759	TRUE	Yes		62.84	0.000949975	FXN	PIP5K1B,PRKACG,FXN,TJP2,AL358113.1,FAM189A2
Any migraine,Choquet et al. 2021	rs76597087	9	98291853	T	A	0.102735	0.0620354	0.00927818	2.291e-11	Yes	-0.0004	0.0087	0.9669	0.1089	TRUE	Yes		44.7048	0.000709496	PTCH1	FANCC,PTCH1,DKFZP434H0512
Any migraine,Choquet et al. 2021	rs7858153	9	119245085	A	G	0.229482	0.0661622	0.00649706	2.352e-24	Yes	0.0005	0.0063	0.9364	0.2272	TRUE	Yes		103.702	0.00154804	ASTN2	PAPPA,PAPPA-AS1,ASTN2,TRIM32
Any migraine,Choquet et al. 2021	rs7916911	10	8722944	G	T	0.715704	-0.0428031	0.00611494	2.564e-12	Yes	-0.0049	0.006	0.416	0.7205	TRUE	Yes		48.9967	0.000745564	NA	NA
Any migraine,Choquet et al. 2021	rs2506142	10	33468124	G	A	0.17454	0.0419094	0.00718799	5.527e-09	Yes	-0.0302	0.0074	4.08e-05	0.1661	TRUE	Yes		33.9944	0.000506108	NRP1	ITGB1,NRP1
Any migraine,Choquet et al. 2021	rs4415679	10	74031313	A	G	0.364762	0.034498	0.00614955	2.025e-08	Yes	NA	NA	NA	NA	NA	NO		31.4704	0.000551525	DDIT4	SPOCK2,ASCC1,ANAPC16,DDIT4,DNAJB12,MICU1
Any migraine,Choquet et al. 2021	rs10786156	10	96014622	G	C	0.440278	-0.0497156	0.00559286	6.16e-19	Yes	0.0309	0.0054	1.36e-08	0.4202	FALSE	NO		79.0163	0.00121819	PLCE1	PLCE1,NOC3L,TBC1D12
Any migraine,Choquet et al. 2021	rs12260159	10	100702737	A	G	0.0766468	-0.0778534	0.0108556	7.405e-13	Yes	0.0073	0.0119	0.5387	0.0742	TRUE	Yes		51.4339	0.000857921	HPSE2	HPSE2
Any migraine,Choquet et al. 2021	rs7093087	10	104700444	A	G	0.180532	0.0395091	0.00714541	3.215e-08	Yes	0.0033	0.0078	0.6694	0.1741	TRUE	Yes		30.5732	0.000461861	CNNM2	ARL3,SFXN2,WBP1L,CYP17A1,C10orf32,AS3MT,CNNM2,NT5C2
Any migraine,Choquet et al. 2021	rs2223089	10	124210160	C	G	0.0862252	-0.0730009	0.0102429	1.026e-12	Yes	-0.03	0.0104	0.00373801	0.0868	TRUE	Yes		50.7937	0.000839769	PLEKHA1,ARMS2,HTRA1	TACC2,BTBD16,PLEKHA1,ARMS2,HTRA1,DMBT1,C10orf120
Any migraine,Choquet et al. 2021	rs10902940	10	125274226	A	G	0.252208	0.036139	0.00635719	1.31e-08	Yes	-0.0023	0.0061	0.709099	0.25	TRUE	Yes		32.3164	0.000492633	NA	GPR26,CPXM2
Any migraine,Choquet et al. 2021	rs4909945	11	10673739	C	T	0.680393	0.0573251	0.0059687	7.669e-22	Yes	-0.0194	0.0061	0.00159199	0.6808	TRUE	Yes		92.2422	0.00142921	MRVI1	AMPD3,MTRNR2L8,RNF141,LYVE1,MRVI1,CTR9,EIF4G2,ZBED5
Any migraine,Choquet et al. 2021	rs11031122	11	30547438	C	T	0.242659	0.0424846	0.00636584	2.492e-11	Yes	-0.0021	0.0063	0.7395	0.2494	TRUE	Yes		44.5401	0.000663409	MPPED2	ARL14EP,MPPED2
Any migraine,Choquet et al. 2021	rs10838634	11	46929954	G	A	0.900018	0.0546776	0.00946642	7.652e-09	Yes	0.003	0.0093	0.7485	0.907	TRUE	Yes		33.3616	0.00053805	LRP4	ATG13,ARHGAP1,ZNF408,F2,CKAP5,LRP4,C11orf49
Any migraine,Choquet et al. 2021	rs12787996	11	102057068	A	C	0.332711	0.0390284	0.00583874	2.319e-11	Yes	0.0161	0.0065	0.0125401	0.3348	TRUE	Yes		44.681	0.000676351	YAP1	KIAA1377,C11orf70,YAP1,BIRC3,BIRC2,TMEM123
Any migraine,Choquet et al. 2021	rs1075550	12	4526507	T	C	0.523143	-0.06145	0.00554705	1.605e-28	Yes	-0.0022	0.0055	0.689	0.5146	TRUE	Yes		122.721	0.001884	FGF6	CCND2,C12orf5,FGF23,FGF6,C12orf4,RAD51AP1,DYRK4,AKAP3,NDUFA9
Any migraine,Choquet et al. 2021	rs11172113	12	57527283	C	T	0.414761	-0.104472	0.00570586	6.937e-75	Yes	-0.0025	0.0054	0.6528	0.4183	TRUE	Yes		335.242	0.0052986	STAT6,LRP1	SDR9C7,RDH16,GPR182,HBCBP,ZBTB39,TAC3,MYO1A,TMEM194A,NAB2,STAT6,LRP1,NXPH4,SHMT2,NDUFA4L2,STAC3,R3HDM2
Any migraine,Choquet et al. 2021	rs10777901	12	98492992	A	C	0.499872	-0.0312843	0.0055	1.285e-08	Yes	-0.0002	0.0054	0.9697	0.4973	TRUE	Yes		32.3539	0.000489353	NA	NA
Any migraine,Choquet et al. 2021	rs7996252	13	78876537	C	T	0.406296	-0.031078	0.00562714	3.335e-08	Yes	0.0007	0.0055	0.8965	0.3914	TRUE	Yes		30.5021	0.000465959	NA	NA
Any migraine,Choquet et al. 2021	rs2000660	13	110788441	A	G	0.0926228	0.0621294	0.0096413	1.163e-10	Yes	0.0011	0.0094	0.9108	0.0924	TRUE	Yes		41.5262	0.000648828	COL4A1	COL4A1,COL4A2
Any migraine,Choquet et al. 2021	rs17434299	14	27649613	G	A	0.536687	-0.0355236	0.00558775	2.052e-10	Yes	0.0045	0.0054	0.3996	0.537	TRUE	Yes		40.4165	0.000627565	NA	NA
Any migraine,Choquet et al. 2021	rs2145600	14	58750902	G	C	0.762168	0.0372958	0.00664001	1.945e-08	Yes	0.0342	0.0063	4.89103e-08	0.7483	TRUE	NO		31.5487	0.000504278	C14orf37,PSMA3,ARID4A	C14orf37,ACTR10,PSMA3,ARID4A,TOMM20L,TIMM9,KIAA0586
Any migraine,Choquet et al. 2021	rs75002882	14	76496477	T	G	0.0123437	-0.156303	0.0279601	2.268e-08	NO	NA	NA	NA	NA	NA	NO		31.2504	0.000595685	NA	TTLL5,TGFB3,GPATCH2L
Any migraine,Choquet et al. 2021	rs28540738	14	93591673	G	A	0.319126	-0.0423857	0.00612367	4.465e-12	Yes	0.0025	0.0057	0.659601	0.3088	TRUE	Yes		47.9089	0.000780725	ITPK1	CHGA,ITPK1,MOAP1,TMEM251,C14orf142,UBR7,BTBD7,UNC79,COX8C
Any migraine,Choquet et al. 2021	rs4785967	16	4523208	A	G	0.701882	-0.0363528	0.00606371	2.033e-09	Yes	-0.0026	0.0059	0.6557	0.7101	TRUE	Yes		35.9418	0.000553042	DNAJA3,NMRAL1,HMOX2	SRL,TFAP4,GLIS2,PAM16,CORO7-PAM16,CORO7,VASN,DNAJA3,NMRAL1,HMOX2,CDIP1,C16orf96,UBALD1,MGRN1,NUDT16L1,ANKS3
Any migraine,Choquet et al. 2021	rs8054079	16	19975407	T	C	0.138333	0.0438255	0.00797029	3.828e-08	Yes	-0.0092	0.008	0.2496	0.1334	TRUE	Yes		30.2347	0.000457878	NA	KNOP1,IQCK,GPRC5B,GPR139
Any migraine,Choquet et al. 2021	rs4888378	16	75332041	G	A	0.596019	-0.0407178	0.00560484	3.737e-13	Yes	-0.0385	0.0054	1.34896e-12	0.5925	TRUE	NO		52.7767	0.0007984	CFDP1	ZNRF1,LDHD,ZFP1,CTRB2,CTRB1,BCAR1,CFDP1,TMEM170A,CHST6,CHST5,TMEM231
Any migraine,Choquet et al. 2021	rs4081947	16	87579870	G	A	0.348056	0.0384512	0.00589743	7.031e-11	Yes	0.0004	0.0056	0.941	0.3448	TRUE	Yes		42.5103	0.000670979	NA	C16orf95,FBXO31,MAP1LC3B,ZCCHC14,JPH3,AC010536.1,KLHDC4,FLJ00104
Any migraine,Choquet et al. 2021	rs4790873	17	1994966	T	G	0.590664	-0.0349021	0.00580015	1.772e-09	Yes	0.0461	0.0054	2.48313e-17	0.4241	TRUE	NO		36.2096	0.00058905	SMG6	RPA1,RTN4RL1,DPH1,OVCA2,HIC1,SMG6,SRR,TSR1,SGSM2
Any migraine,Choquet et al. 2021	rs12936464	17	7403942	C	A	0.786754	0.0374884	0.00679568	3.458e-08	Yes	0.028	0.0067	2.61198e-05	0.7942	TRUE	Yes		30.4319	0.000471569	ZBTB4,SLC35G6,POLR2A	CTDNEP1,ELP5,CLDN7,SLC2A4,YBX2,EIF5A,GPS2,NEURL4,ACAP1,KCTD11,TMEM95,TNK1,TMEM256-PLSCR3,C17orf61-PLSCR3,TMEM256,NLGN2,SPEM1,C17orf74,TMEM102,FGF11,CHRNB1,ZBTB4,SLC35G6,POLR2A,TNFSF12,TNFSF12-TNFSF13,TNFSF13,SENP3,EIF4A1,CD68,MPDU1,SOX15,FXR2,SHBG,SAT2,ATP1B2,TP53,WRAP53,EFNB3,DNAH2
Any migraine,Choquet et al. 2021	rs8075138	17	47513371	T	C	0.395533	0.0393169	0.00566179	3.805e-12	Yes	0.001	0.0055	0.8604	0.3925	TRUE	Yes		48.2225	0.000739168	NA	GNGT2,ABI3,PHOSPHO1,ZNF652,PHB,NGFR,NXPH3,SPOP
Any migraine,Choquet et al. 2021	rs12947578	17	78246734	T	C	0.43266	0.0387398	0.00631358	8.465e-10	Yes	0.0051	0.0054	0.3526	0.4214	TRUE	Yes		37.6499	0.000736776	SLC26A11,RNF213	TBC1D16,CCDC40,GAA,EIF4A3,CARD14,SGSH,SLC26A11,RNF213,ENDOV,NPTX1
Any migraine,Choquet et al. 2021	rs1019990	18	44866736	T	C	0.296686	-0.0368715	0.00609328	1.438e-09	Yes	0.001	0.0059	0.8699	0.2929	TRUE	Yes		36.6166	0.000567358	NA	KATNAL2,HDHD2,IER3IP1,SKOR2
Any migraine,Choquet et al. 2021	rs34653882	18	55169335	G	A	0.202076	-0.0476159	0.00694671	7.159e-12	Yes	-0.0179	0.0068	0.00800608	0.7931	TRUE	Yes	Yes	46.9834	0.000731155	ONECUT2	ST8SIA3,ONECUT2,FECH,NARS,ATP8B1
Any migraine,Choquet et al. 2021	rs74182632	19	19406126	A	G	0.0541085	0.0712969	0.012174	4.727e-09	Yes	0.0357	0.0115	0.00182499	0.0577	TRUE	Yes		34.2987	0.000520329	SUGP1	ARMC6,SLC25A42,TMEM161A,MEF2BNB-MEF2B,MEF2B,MEF2BNB,RFXANK,NR2C2AP,NCAN,HAPLN4,TM6SF2,SUGP1,MAU2,GATAD2A,TSSK6,NDUFA13,YJEFN3,CILP2
Any migraine,Choquet et al. 2021	rs1800469	19	41860296	G	A	0.699779	0.0375848	0.00603573	4.753e-10	Yes	-0.0007	0.006	0.9014	0.7142	TRUE	Yes		38.7761	0.000593547	TGFB1,CTC-435M10.3,TMEM91,B9D2	CYP2F1,CYP2S1,AXL,HNRNPUL1,TGFB1,CCDC97,CTC-435M10.3,TMEM91,B9D2,BCKDHA,EXOSC5,B3GNT8,ATP5SL,C19orf69,CEACAM21
Any migraine,Choquet et al. 2021	rs6040095	20	10680221	T	G	0.353036	0.0384512	0.00577033	2.672e-11	Yes	-0.0025	0.0056	0.6555	0.3547	TRUE	Yes		44.4036	0.000675381	NA	SLX4IP,JAG1
Any migraine,Choquet et al. 2021	rs4814861	20	19469534	A	G	0.257358	0.0610951	0.00623787	1.192e-22	Yes	0.0023	0.0069	0.7453	0.2504	TRUE	Yes		95.927	0.00142679	SLC24A3	SLC24A3
Any migraine,Choquet et al. 2021	rs293570	20	31105023	G	A	0.320586	0.0389322	0.00594319	5.726e-11	Yes	0.0058	0.0061	0.3432	0.333	TRUE	Yes		42.9119	0.000660278	C20orf112	KIF3B,ASXL1,C20orf112,COMMD7,DNMT3B
Any migraine,Choquet et al. 2021	rs28451064	21	35593827	A	G	0.130288	-0.0659262	0.00868611	3.203e-14	Yes	0.013	0.0079	0.102	0.1339	TRUE	Yes		57.6057	0.000984976	NA	MRPS6,SLC5A3,SLC5A3,KCNE2,SMIM11,KCNE1
Any migraine,Choquet et al. 2021	rs5763529	22	30232637	C	T	0.826354	-0.0458345	0.00765853	2.167e-09	Yes	-0.0047	0.0081	0.5608	0.8425	TRUE	Yes		35.8174	0.000602903	ASCC2	NF2,CABP7,ZMAT5,UQCR10,ASCC2,MTMR3,HORMAD2
Any migraine,Choquet et al. 2021	rs9611522	22	41627924	T	C	0.259382	0.036814	0.00643216	1.044e-08	Yes	0.0041	0.0061	0.4986	0.2616	TRUE	Yes		32.7576	0.000520702	L3MBTL2,CHADL,RANGAP1	EP300,L3MBTL2,CHADL,RANGAP1,ZC3H7B,TEF,TOB2,PHF5A,ACO2
Any migraine,Choquet et al. 2021	rs1026332	23	40771535	C	G	0.2721	-0.0309748	0.00567652	4.852e-08	NO	NA	NA	NA	NA	NA	NO		29.775	0.000380056	NA	NA
* Yes indicates the corresponding SNPs were remained after the clumping procedure and were not located in the major histocompatibility complex region.
† False indicates palindromic SNPs with intermediate allele frequency. These SNPs were excluded from the MR analysis.
‡ Yes indicates that a proxy with R^2 > 0.8 was used for the outcome.
Abbreviations: eaf, effect allele frequency; SNP, single nucleotide polymorphism; R^2, proportion of variance explained.

## Sheet: STable2
Supplementary Table 2 Characteristics of genetic instruments for migraine with aura and migraine without aura
Exposure	SNP	CHR	Pos (GRCh37 )	effect_allele	other_allele	eaf.exposure	beta.exposure	se.exposure	pval.exposure	beta.outcome	se.outcome	pval.outcome	eaf.outcome	mr_keep†	F statistic	R^2	Included in MR analysis	Proxy‡	Nearest protein-coding genes (20kb)	Nearest protein-coding genes (250kb)
Migraine with aura	rs11153082	6	97059666	G	A	0.324553	0.089321	0.014028	1.99e-10	-0.0011	0.0057	0.8422	0.3222	TRUE	40.543	0.00349795	Yes		FHL5	UFL1,FHL5,GPR63
Migraine with aura	rs11031122	11	30547438	C	T	0.233609	0.088174	0.015179	6.45e-09	-0.0021	0.0063	0.7395	0.2494	TRUE	33.7439	0.00278388	Yes		MPPED2	ARL14EP,MPPED2
Migraine with aura	rs11172113	12	57527283	T	C	0.559725	0.074955	0.013464	2.65e-08	0.0025	0.0054	0.6528	0.5817	TRUE	30.9922	0.00276904	Yes		STAT6,LRP1	SDR9C7,RDH16,GPR182,HBCBP,ZBTB39,TAC3,MYO1A,TMEM194A,NAB2,STAT6,LRP1,NXPH4,SHMT2,NDUFA4L2,STAC3,R3HDM2
Migraine with aura	rs12598836	16	4534482	G	A	0.294653	0.082738	0.014889	2.81e-08	0.0019	0.0064	0.767201	0.2908	TRUE	30.8801	0.00284547	Yes		NMRAL1,HMOX2	SRL,TFAP4,GLIS2,PAM16,CORO7-PAM16,CORO7,VASN,DNAJA3,NMRAL1,HMOX2,CDIP1,C16orf96,UBALD1,MGRN1,NUDT16L1,ANKS3,C16orf71
Migraine with aura	rs75879915	7	83959430	T	C	0.018062	0.596492	0.111896	1e-07	0.0417	0.0241	0.0830998	0.0159	TRUE	28.4171	0.0126209	Yes		SEMA3A	SEMA3A
Migraine with aura	rs10405121	19	13339128	G	A	0.543512	0.07279	0.013754	1.23e-07	-0.0045	0.0055	0.4183	0.5592	TRUE	28.0082	0.00262913	Yes		CACNA1A	NFIX,LYL1,TRMT1,NACC1,STX10,IER2,CACNA1A
Migraine with aura	rs141894412	3	157566315	A	G	0.021756	0.390338	0.076389	3.29e-07	-0.0331	0.0294	0.2603	0.0119	TRUE	26.1108	0.00648542	Yes		NA	C3orf55,SHOX2
Migraine with aura	rs7713256	5	127813874	T	C	0.267798	0.12319	0.024112	3.3e-07	0.0046	0.0061	0.4487	0.258	TRUE	26.1026	0.0059514	Yes		FBN2	FBN2,SLC27A6
Migraine with aura	rs10166942	2	234825093	T	C	0.798093	0.086682	0.016973	3.34e-07	-0.0047	0.0068	0.4881	0.807	TRUE	26.082	0.00242155	Yes		TRPM8	UGT1A1,UGT1A10,UGT1A9,UGT1A7,UGT1A6,UGT1A5,UGT1A4,UGT1A3,UGT1A8,MROH2A,HJURP,TRPM8,SPP2
Migraine with aura	rs61945078	13	39699573	C	T	0.011705	0.558182	0.109988	3.95e-07	0.0095	0.0258	0.7141	0.0134	TRUE	25.755	0.00720841	Yes		NA	FREM2,STOML3,PROSER1,NHLRC3,LHFP
Migraine with aura	rs115695766	5	35105479	C	T	0.024174	0.349102	0.069528	5.24e-07	-0.0154	0.0164	0.349	0.0293	TRUE	25.2107	0.00574984	Yes		PRLR	TTC23L,RAD1,BRIX1,DNAJC21,AGXT2,PRLR
Migraine with aura	rs1826347	3	49671654	C	A	0.44969	-0.118223	0.023602	5.57e-07	0.0078	0.0058	0.1842	0.5198	TRUE	25.0903	0.00691759	Yes		BSN	RHOA,TCTA,AMT,NICN1,DAG1,BSN,APEH,MST1,RNF123,AMIGO3,GMPPB,IP6K1,CDHR4,FAM212A,UBA7,TRAIP,CAMKV
Migraine with aura	rs138553949	5	57952235	A	G	0.022311	0.427828	0.086688	8.15e-07	0.0383	0.0251	0.1269	0.0143	TRUE	24.3568	0.00798524	Yes		RAB3C	PLK2,GAPT,RAB3C
Migraine with aura	rs4910165	11	10674044	G	C	0.65804	0.109856	0.022761	1.41e-06	-0.0171	0.0059	0.00357602	0.6784	TRUE	23.2951	0.00543132	Yes		MRVI1	AMPD3,MTRNR2L8,RNF141,LYVE1,MRVI1,CTR9,EIF4G2,ZBED5
Migraine with aura	rs116487794	1	238349870	T	G	0.036264	0.271409	0.056441	1.55e-06	NA	NA	NA	NA	NA	23.1238	0.00514887	NO		NA	MTRNR2L11
Migraine with aura	rs2225164	10	94995108	A	G	0.989144	-0.509253	0.106707	1.85e-06	0.0361	0.0323	0.2632	0.9905	TRUE	22.7762	0.00556963	Yes		NA	EXOC6,CYP26C1,CYP26A1,MYOF
Migraine with aura	rs143910632	1	179312009	C	T	0.012861	0.436627	0.091658	1.93e-06	0.0071	0.0185	0.7006	0.0231	TRUE	22.6924	0.00484066	Yes		SOAT1	TOR3A,ABL2,SOAT1,AXDND1,NPHS2,TDRD5
Migraine with aura	rs117727533	15	65023608	A	G	0.106472	0.215323	0.045217	1.95e-06	-0.0041	0.009	0.6451	0.1035	TRUE	22.6766	0.00882174	Yes		RBPMS2	ZNF609,OAZ2,RBPMS2,PIF1,PLEKHO2,ANKDD1A,SPG21
Migraine with aura	rs6919390	6	141817350	T	G	0.700246	-0.108306	0.02283	2.13e-06	0.001	0.006	0.8742	0.7089	TRUE	22.5057	0.00492437	Yes		NA	NA
Migraine with aura	rs140390695	6	143711834	A	G	0.037505	0.284862	0.060092	2.17e-06	0.0052	0.0141	0.7118	0.0429	TRUE	22.4717	0.0058585	Yes		NA	AIG1,ADAT2,PEX3,FUCA2,PHACTR2
Migraine with aura	rs72738438	1	195285299	C	G	0.034561	-0.367729	0.077613	2.19e-06	0.026	0.0142	0.0665794	0.0446	TRUE	22.4485	0.00902395	Yes		NA	NA
Migraine with aura	rs4708524	6	169277578	T	G	0.710738	-0.116975	0.024807	2.45e-06	-0.0029	0.006	0.627401	0.7202	TRUE	22.235	0.00562622	Yes		NA	SMOC2
Migraine with aura	rs6535076	4	81563153	C	T	0.922962	-0.176241	0.037472	2.6e-06	0.007	0.0097	0.4751	0.9141	TRUE	22.1208	0.00441705	Yes		C4orf22	C4orf22
Migraine with aura	rs10812660	9	27742535	A	T	0.336915	0.125459	0.026859	3.04e-06	-0.0115	0.0061	0.0599294	0.337	TRUE	21.8185	0.00703272	Yes		NA	MOB3B,IFNK,C9orf72,LINGO2
Migraine with aura	rs2506145	10	33471130	C	T	0.106039	0.151164	0.032501	3.35e-06	-0.0121	0.0084	0.1509	0.1153	TRUE	21.6323	0.00433222	Yes		NRP1	ITGB1,NRP1
Migraine with aura	rs1832937	6	125985934	A	G	0.574481	0.101718	0.021969	3.71e-06	0.0043	0.0052	0.4046	0.5665	TRUE	21.4375	0.00505848	Yes		NA	HEY2,NCOA7
Migraine with aura	rs11702060	21	42937744	C	A	0.762883	-0.128584	0.027898	4.11e-06	0.0021	0.0065	0.7443	0.7767	TRUE	21.2436	0.0059817	Yes		NA	FAM3B,MX2,MX1,TMPRSS2,RIPK4
Migraine with aura	rs111622936	7	155807936	T	C	0.057091	-0.323949	0.070489	4.38e-06	0.0073	0.0131	0.5772	0.0544	TRUE	21.1208	0.0112985	Yes		NA	RBM33,SHH
Migraine with aura	rs12967385	18	70398484	C	T	0.103537	0.175104	0.038123	4.43e-06	-0.0225	0.0096	0.0188799	0.103	TRUE	21.0969	0.00569181	Yes		NETO1	CBLN2,NETO1
Migraine with aura	rs117067760	7	150036423	A	G	0.029418	0.418944	0.091503	4.75e-06	-0.0094	0.017	0.578699	0.0301	TRUE	20.9624	0.0100228	Yes		ACTR3C,LRRC61,ZBED6CL,RARRES2	ACTR3C,LRRC61,ZBED6CL,RARRES2,REPIN1,ZNF775,GIMAP8,GIMAP7,GIMAP4
Migraine with aura	rs12956995	18	28939785	C	T	0.169248	0.13438	0.029456	5.14e-06	-0.0005	0.0075	0.9435	0.1491	TRUE	20.8124	0.00507802	Yes		DSG1,DSG4	DSC1,DSG1,DSG4,DSG3,DSG2,TTR
Migraine with aura	rs7406463	17	79561106	C	T	0.093375	-0.183518	0.040539	6.07e-06	-0.0161	0.0097	0.0948091	0.1097	TRUE	20.4933	0.00570224	Yes		NPLOC4	ACTG1,FSCN2,C17orf70,NPLOC4,PDE6G,OXLD1,CCDC137,ARL16,HGS,MRPL12,SLC25A10,GCGR,FAM195B,PPP1R27,P4HB
Migraine with aura	rs9665487	10	96776172	A	G	0.131072	-0.170122	0.037628	6.24e-06	0.0047	0.0059	0.4254	0.3031	TRUE	20.4408	0.00659242	Yes		NA	CYP2C19,CYP2C9,CYP2C8,C10orf129,PDLIM1
Migraine with aura	rs75752902	16	58535464	C	G	0.036522	-0.298708	0.066139	6.38e-06	-0.0146	0.0142	0.3046	0.0393	TRUE	20.3976	0.00627943	Yes		NDRG4,SETD6,CNOT1	CCDC113,PRSS54,GINS3,NDRG4,SETD6,CNOT1,SLC38A7,GOT2
Migraine with aura	rs17644629	18	37757809	C	A	0.297921	0.101335	0.022444	6.42e-06	-0.0019	0.0058	0.7456	0.3134	TRUE	20.3854	0.00429572	Yes		NA	NA
Migraine with aura	rs11688641	2	73517757	G	A	0.022867	0.426113	0.094483	6.58e-06	0.0214	0.0194	0.2706	0.0248	TRUE	20.3396	0.00811414	Yes		FBXO41,EGR4	SFXN5,RAB11FIP5,NOTO,SMYD5,PRADC1,CCT7,FBXO41,EGR4,ALMS1
Migraine with aura	rs140326485	6	158000290	T	C	0.122232	0.153334	0.034115	7.07e-06	0.0033	0.0089	0.7105	0.8654	TRUE	20.2016	0.00504512	Yes	Yes	ZDHHC14	ZDHHC14,SNX9
Migraine with aura	rs1009788	3	71464705	C	T	0.088246	-0.192337	0.042875	7.36e-06	0.0052	0.0106	0.6254	0.074	TRUE	20.1241	0.0059529	Yes		FOXP1	FOXP1
Migraine with aura	rs4374976	8	39920020	A	G	0.092814	-0.173466	0.038716	7.55e-06	0.0166	0.009	0.0659994	0.0988	TRUE	20.0746	0.00506721	Yes		NA	ADAM2,IDO1,IDO2,C8orf4
Migraine with aura	rs2385204	2	2668955	C	A	0.786495	-0.127421	0.028457	7.65e-06	0	0.007	0.999	0.8131	TRUE	20.0495	0.00545276	Yes		NA	NA
Migraine with aura	rs9884923	4	21719296	T	C	0.333736	0.102168	0.022857	7.93e-06	-0.0122	0.006	0.0426796	0.3499	TRUE	19.9798	0.00464204	Yes		KCNIP4	KCNIP4
Migraine with aura	rs10753483	1	20503710	A	G	0.567411	0.104963	0.023495	8.03e-06	0.005	0.0059	0.4002	0.6028	TRUE	19.9582	0.00540849	Yes		PLA2G2C,UBXN10	PLA2G2A,PLA2G5,PLA2G2D,PLA2G2F,PLA2G2C,UBXN10,VWA5B1
Migraine with aura	rs13433142	20	15480145	G	T	0.040888	0.294334	0.066007	8.34e-06	-0.0063	0.0147	0.6671	0.0438	TRUE	19.8839	0.00679479	Yes		MACROD2	MACROD2
Migraine with aura	rs6507731	18	44940397	G	C	0.526271	-0.15054	0.033803	8.57e-06	0.0067	0.0058	0.2505	0.5018	FALSE	19.8332	0.0112999	NO		NA	IER3IP1,SKOR2
Migraine with aura	rs140054034	12	120523060	A	G	0.027093	0.311075	0.069899	8.69e-06	0.0076	0.0216	0.723801	0.0197	TRUE	19.8056	0.00510139	Yes		CCDC64,RAB35	CIT,CCDC64,RAB35,GCN1L1,RPLP0,PXN,SIRT4,PLA2G1B
Migraine with aura	rs1391814	1	63538594	C	A	0.132605	-0.142104	0.031943	8.76e-06	0.0025	0.0076	0.7431	0.153	TRUE	19.7907	0.00464536	Yes		NA	ATG4C
Migraine with aura	rs80168614	8	3357562	T	G	0.016361	0.385534	0.086893	9.25e-06	-0.0171	0.0238	0.4718	0.0163	TRUE	19.6859	0.00478411	Yes		CSMD1	CSMD1
Migraine with aura	rs72963683	18	67913900	G	A	0.078723	-0.198323	0.044839	9.87e-06	-0.0083	0.0111	0.4577	0.0739	TRUE	19.5629	0.00570516	Yes		NA	RTTN,SOCS6
Migraine without aura	rs11172113	12	57527283	T	C	0.56083	0.156602	0.013865	1.51e-29	0.0025	0.0054	0.6528	0.5817	TRUE	127.572	0.0120806	Yes		STAT6,LRP1	SDR9C7,RDH16,GPR182,HBCBP,ZBTB39,TAC3,MYO1A,TMEM194A,NAB2,STAT6,LRP1,NXPH4,SHMT2,NDUFA4L2,STAC3,R3HDM2
Migraine without aura	rs11153082	6	97059666	G	A	0.324853	0.135269	0.014249	2.38e-21	-0.0011	0.0057	0.8422	0.3222	TRUE	90.1214	0.00802623	Yes		FHL5	UFL1,FHL5,GPR63
Migraine without aura	rs9349379	6	12903957	A	G	0.593486	0.132104	0.014445	6.31e-20	0.0017	0.0055	0.753999	0.5858	TRUE	83.6367	0.00842069	Yes		PHACTR1	PHACTR1
Migraine without aura	rs10166942	2	234825093	T	C	0.798203	0.15115	0.017453	4.96e-18	-0.0047	0.0068	0.4881	0.807	TRUE	75.0026	0.00735994	Yes		TRPM8	UGT1A1,UGT1A10,UGT1A9,UGT1A7,UGT1A6,UGT1A5,UGT1A4,UGT1A3,UGT1A8,MROH2A,HJURP,TRPM8,SPP2
Migraine without aura	rs2160875	12	4527322	C	T	0.48649	0.110998	0.013542	2.6e-16	0.0038	0.0057	0.4986	0.4895	TRUE	67.1838	0.00615578	Yes		FGF6	CCND2,C12orf5,FGF23,FGF6,C12orf4,RAD51AP1,DYRK4,AKAP3,NDUFA9
Migraine without aura	rs2078371	1	115677183	C	T	0.11545	0.159176	0.02049	8.33e-15	0.0067	0.0082	0.4161	0.1207	TRUE	60.3492	0.00517489	Yes		NA	SYCP1,TSHB,TSPAN2,NGF
Migraine without aura	rs3891689	9	119258583	C	T	0.233835	0.122573	0.015935	1.52e-14	-0.0008	0.0064	0.9045	0.2314	TRUE	59.1678	0.00538334	Yes		ASTN2	PAPPA,PAPPA-AS1,ASTN2,TRIM32
Migraine without aura	rs2274319	1	156450873	T	C	0.355394	0.108371	0.014126	1.77e-14	0.0266	0.0056	1.98802e-06	0.3567	TRUE	58.8556	0.00538097	Yes		MEF2D	PMF1-BGLAP,PMF1,BGLAP,PAQR6,SMG5,TMEM79,C1orf85,VHLL,CCT3,TSACC,RHBG,C1orf61,MEF2D,IQGAP3,TTC24,APOA1BP,GPATCH4,HAPLN2,BCAN,NES,CRABP2,ISG20L2,RRNAD1
Migraine without aura	rs4910165	11	10674044	G	C	0.671464	0.099675	0.014568	8.1e-12	-0.0171	0.0059	0.00357602	0.6784	TRUE	46.8137	0.00438337	Yes		MRVI1	AMPD3,MTRNR2L8,RNF141,LYVE1,MRVI1,CTR9,EIF4G2,ZBED5
Migraine without aura	rs2274224	10	96039597	G	C	0.555472	0.084855	0.013763	7.25e-10	0.0306	0.0054	1.78801e-08	0.5798	FALSE	38.0127	0.00355587	NO		PLCE1	PLCE1,NOC3L,TBC1D12
Migraine without aura	rs28455731	6	121846038	T	G	0.163983	0.111467	0.018147	8.36e-10	0.033	0.0074	8.55894e-06	0.1536	TRUE	37.7297	0.00340672	Yes		NA	TBC1D32,GJA1
Migraine without aura	rs7684253	4	57727311	T	C	0.551361	0.081515	0.013645	2.38e-09	-0.0184	0.0054	0.000661607	0.5478	TRUE	35.6885	0.00328729	Yes		NA	HOPX,SPINK2,REST,NOA1,POLR2B,IGFBP7
Migraine without aura	rs4814864	20	19469817	C	G	0.249351	0.09031	0.015301	3.69e-09	0.0041	0.0076	0.5844	0.2454	TRUE	34.8363	0.00305316	Yes		SLC24A3	SLC24A3
Migraine without aura	rs10038882	5	145752008	T	C	0.750109	0.087054	0.015858	4.13e-08	0.0049	0.0061	0.4241	0.7447	TRUE	30.1357	0.00284107	Yes		NA	LARS,RBM27,POU4F3,TCERG1,GPR151,PPP2R2B
Migraine without aura	rs10234636	7	40427617	T	C	0.109402	0.116486	0.021246	4.29e-08	0.0303	0.0085	0.000352501	0.1142	TRUE	30.0603	0.00264414	Yes		C7orf10	C7orf10
Migraine without aura	rs11192733	10	107898954	C	T	0.847178	-0.149775	0.027508	5.31e-08	-0.0054	0.0082	0.5115	0.8759	TRUE	29.6456	0.00580857	Yes		NA	NA
Migraine without aura	rs8753	17	7417640	T	C	0.024403	0.342681	0.063765	7.87e-08	0.0076	0.0174	0.6633	0.0263	TRUE	28.8812	0.00559144	Yes		POLR2A	SLC2A4,YBX2,EIF5A,GPS2,NEURL4,ACAP1,KCTD11,TMEM95,TNK1,TMEM256-PLSCR3,C17orf61-PLSCR3,TMEM256,NLGN2,SPEM1,C17orf74,TMEM102,FGF11,CHRNB1,ZBTB4,SLC35G6,POLR2A,TNFSF12,TNFSF12-TNFSF13,TNFSF13,SENP3,EIF4A1,CD68,MPDU1,SOX15,FXR2,SHBG,SAT2,ATP1B2,TP53,WRAP53,EFNB3,DNAH2
Migraine without aura	rs10456100	6	39183470	T	C	0.289933	0.078968	0.015001	1.44e-07	-0.0028	0.0065	0.6671	0.272	TRUE	27.7116	0.00256761	Yes		KCNK5	DNAH8,GLP1R,SAYSD1,KCNK5,KCNK17,KCNK16,KIF6
Migraine without aura	rs10218452	1	3075597	G	A	0.207542	0.10319	0.019806	1.93e-07	0.0026	0.007	0.7094	0.2283	TRUE	27.1445	0.00350258	Yes		PRDM16	ACTRT2,PRDM16
Migraine without aura	rs12057629	1	15538493	C	T	0.343513	0.070403	0.014193	7.17e-07	-0.0023	0.0057	0.6894	0.3479	TRUE	24.6056	0.00223554	Yes		TMEM51	KAZN,TMEM51,C1orf195,FHAD1,EFHD2,CTRC,CELA2A
Migraine without aura	rs34101748	3	55025546	A	G	0.045131	-0.249112	0.050682	9.03e-07	-0.028	0.0153	0.0675398	0.0408	TRUE	24.1592	0.00534857	Yes		CACNA2D3	CACNA2D3,LRTM1
Migraine without aura	rs13172353	5	29144972	A	G	0.501421	-0.092082	0.018902	1.13e-06	-0.0057	0.0054	0.2937	0.5014	TRUE	23.732	0.00423951	Yes		NA	NA
Migraine without aura	rs40059	5	74964582	G	A	0.722921	-0.100957	0.02083	1.28e-06	0.0031	0.0059	0.5932	0.7254	TRUE	23.4906	0.00408317	Yes		ANKDD1B,POC5	COL4A3BP,POLK,ANKDD1B,POC5
Migraine without aura	rs317630	12	69637847	C	T	0.735075	0.102525	0.021172	1.3e-06	-0.015	0.006	0.0121001	0.7113	TRUE	23.4496	0.00409397	Yes		CPSF6	CPSF6,LYZ,YEATS4,FRS2
Migraine without aura	rs2383204	9	22055048	G	A	0.472948	-0.092336	0.019138	1.43e-06	-0.0023	0.0053	0.664899	0.4737	TRUE	23.2782	0.00425049	Yes		NA	MTAP,C9orf53,CDKN2A,CDKN2B
Migraine without aura	rs7624392	3	124544266	C	T	0.324999	-0.097441	0.020242	1.51e-06	0.0015	0.006	0.7984	0.3353	TRUE	23.1727	0.00416581	Yes		ITGB5	KALRN,UMPS,ITGB5,MUC13,HEG1
Migraine without aura	rs1019990	18	44866736	C	T	0.691591	0.072202	0.01506	1.66e-06	-0.001	0.0059	0.8699	0.7071	TRUE	22.9852	0.00222385	Yes		NA	KATNAL2,HDHD2,IER3IP1,SKOR2
Migraine without aura	rs117929898	16	73858182	A	C	0.010826	0.502698	0.104984	1.71e-06	-0.0263	0.0252	0.2969	0.0139	TRUE	22.9281	0.00541234	Yes		NA	NA
Migraine without aura	rs61941778	12	100771585	T	C	0.065279	-0.254365	0.053468	1.99e-06	-0.0042	0.011	0.703399	0.0751	TRUE	22.6322	0.00789587	Yes		SLC17A8	UHRF1BP1L,ACTR6,DEPDC4,SCYL2,SLC17A8,NR1H4,GAS2L3
Migraine without aura	rs4741666	9	2264621	G	A	0.477787	0.09557	0.020169	2.19e-06	0.0016	0.0054	0.7623	0.5047	TRUE	22.453	0.0045578	Yes		NA	SMARCA2
Migraine without aura	rs73805934	4	35469918	G	C	0.816194	0.085387	0.018062	2.31e-06	0.0079	0.0069	0.2534	0.8146	TRUE	22.3487	0.00218759	Yes		NA	NA
Migraine without aura	rs79859450	16	78673128	G	C	0.023174	0.316247	0.067841	3.19e-06	-0.0124	0.0193	0.5204	0.0229	TRUE	21.7304	0.00452794	Yes		WWOX	WWOX
Migraine without aura	rs17857135	17	78262161	C	T	0.170495	0.12646	0.027597	4.66e-06	0.0035	0.0072	0.628599	0.1709	TRUE	20.9982	0.00452342	Yes		RNF213	CCDC40,GAA,EIF4A3,CARD14,SGSH,SLC26A11,RNF213,ENDOV,NPTX1
Migraine without aura	rs499374	6	44631345	A	G	0.418949	-0.089491	0.019534	4.69e-06	-0.0107	0.0054	0.0472705	0.4036	TRUE	20.9883	0.0038991	Yes		NA	CDC5L,SUPT3H
Migraine without aura	rs6873488	5	153597371	G	A	0.599444	-0.089737	0.019612	4.82e-06	0.0004	0.0056	0.9467	0.627	TRUE	20.9363	0.0038671	Yes		MFAP3,GALNT10	FAM114A2,MFAP3,GALNT10,SAP30L
Migraine without aura	rs74874233	14	59684859	A	G	0.081373	0.158027	0.034621	5.08e-06	0.0149	0.011	0.1764	0.0879	TRUE	20.8345	0.00373347	Yes		DAAM1	DAAM1,GPR135,L3HYPDH
Migraine without aura	rs72780022	16	57087095	T	G	0.096402	0.166739	0.036536	5.1e-06	-0.0114	0.0093	0.2191	0.0932	TRUE	20.8273	0.00484357	Yes		NLRC5	NUP93,SLC12A3,HERPUD1,CETP,NLRC5,CPNE2,FAM192A,RSPRY1,ARL2BP,PLLP
Migraine without aura	rs17645294	17	47772525	C	T	0.109698	0.131677	0.0289	5.28e-06	-0.0132	0.0081	0.1052	0.1244	TRUE	20.7598	0.00338677	Yes		SPOP,SLC35B1,FAM117A	NGFR,NXPH3,SPOP,SLC35B1,FAM117A,KAT7,TAC4
Migraine without aura	rs114165563	4	106501179	A	G	0.086932	0.256468	0.056411	5.54e-06	0.0051	0.0147	0.7294	0.0683	TRUE	20.6699	0.0104419	Yes		ARHGEF38	PPA2,ARHGEF38,INTS12,GSTCD
Migraine without aura	rs71430123	2	184923075	C	T	0.179989	0.109293	0.024063	5.65e-06	-0.0024	0.0069	0.733599	0.188	TRUE	20.6293	0.00352598	Yes		NA	NA
Migraine without aura	rs6069325	20	54139486	G	T	0.146079	-0.131695	0.029376	7.46e-06	0.0091	0.0075	0.2248	0.154	TRUE	20.098	0.00432687	Yes		NA	NA
Migraine without aura	rs73131552	3	96644881	T	C	0.036394	-0.505596	0.112831	7.53e-06	-0.0009	0.0179	0.9594	0.0322	TRUE	20.0794	0.0179294	Yes		EPHA6	EPHA6
Migraine without aura	rs8055791	16	9937268	C	A	0.320207	0.089675	0.020108	8.32e-06	-0.008	0.0058	0.168	0.3208	TRUE	19.8886	0.0035009	Yes		GRIN2A	GRIN2A
Migraine without aura	rs9606127	22	19653058	G	T	0.129646	0.136582	0.03064	8.4e-06	0.0047	0.0082	0.5633	0.1206	TRUE	19.8705	0.0042099	Yes		NA	HIRA,C22orf39,MRPL40,UFD1L,CDC45,CLDN5,45174,GP1BB,TBX1,GNB1L,C22orf29,TXNRD2
Migraine without aura	rs6887840	5	173171660	A	C	0.337432	-0.091629	0.020564	8.47e-06	-0.0056	0.0058	0.3291	0.3145	TRUE	19.8541	0.00375416	Yes		NA	BOD1,CPEB4,C5orf47
Migraine without aura	rs138250768	8	20928592	A	G	0.016407	-0.409894	0.09222	8.92e-06	-0.0226	0.0224	0.3113	0.018	TRUE	19.7557	0.00542273	Yes		NA	NA
Migraine without aura	rs12709849	19	41918355	T	C	0.568685	0.091067	0.020511	9.13e-06	-0.0045	0.0055	0.4082	0.604	TRUE	19.7128	0.00406835	Yes		CTC-435M10.3,BCKDHA,EXOSC5,B3GNT8,ATP5SL	CYP2S1,AXL,HNRNPUL1,TGFB1,CCDC97,CTC-435M10.3,TMEM91,B9D2,BCKDHA,EXOSC5,B3GNT8,ATP5SL,C19orf69,CEACAM21,CEACAM4
Migraine without aura	rs8066825	17	6024188	T	C	0.081088	-0.23674	0.053475	9.68e-06	-0.0003	0.0099	0.9739	0.0968	TRUE	19.5994	0.00835226	Yes		WSCD1	WSCD1
† False indicates palindromic SNPs with intermediate allele frequency. These SNPs were excluded from the MR analysis.
‡ Yes indicates that a proxy with R^2 > 0.8 was used for the outcome.
Abbreviations: EA, effect allele; eaf, effect allele frequency; OA other allele; SNP, single nucleotide polymorphism; R^2, proportion of variance explained.

## Sheet: STable3
Supplementary Table 3 Characteristics of genetic instruments for venous thromboembolism
Outcome	SNP	CHR	Pos (GRCh37 )	effect_allele	other_allele	eaf.exposure	beta.exposure	se.exposure	pval.exposure	beta.outcome	se.outcome	pval.outcome	eaf.outcome	mr_keep†	F statistic	R^2	Included in MR analysis	Proxy‡	Nearest protein-coding genes (20kb)	Nearest protein-coding genes (250kb)
Any migraine,Choquet et al. 2021	rs12097293	1	11197467	A	G	0.767	-0.0406	0.0072	1.57e-08	0.020713	0.0105241	0.0490501	NA	TRUE	31.7971	0.00058916	Yes		MTOR	C1orf127,TARDBP,MASP2,SRM,EXOSC10,MTOR,ANGPTL7,UBIAD1
Any migraine,Choquet et al. 2021	rs3754120	1	118146031	T	G	0.946	-0.0677	0.0117	8.2e-09	-0.0442083	0.0182198	0.01525	NA	TRUE	33.4816	0.000468266	Yes		FAM46C	MAN1A2,FAM46C
Any migraine,Choquet et al. 2021	rs6693697	1	150264106	T	C	0.38	0.0382	0.0063	1.62e-09	0.028879	0.00907028	0.00145301	NA	TRUE	36.7659	0.000687594	Yes		C1orf54,C1orf51,MRPS21	VPS45,PLEKHO1,ANP32E,CA14,APH1A,C1orf54,C1orf51,MRPS21,PRPF3,RPRD2,TARS2,ECM1
Any migraine,Choquet et al. 2021	rs1870940	1	154984363	A	G	0.275	0.0348	0.006	7.15e-09	-0.00491204	0.0102416	0.631499	NA	TRUE	33.64	0.000482902	Yes		FLAD1,LENEP,ZBTB7B,DCST2	KCNN3,PMVK,PBXIP1,PYGO2,SHC1,CKS1B,FLAD1,LENEP,ZBTB7B,DCST2,DCST1,ADAM15,EFNA4,EFNA3,EFNA1,SLC50A1,DPM3,KRTCAP2,TRIM46,MUC1,THBS3,MTX1,GBA,FAM189B,SCAMP3,CLK2
Any migraine,Choquet et al. 2021	rs61804164	1	161623025	C	G	0.143	0.0474	0.0084	1.99e-08	0.0178399	0.014169	0.208	NA	FALSE	31.8418	0.000550685	NO		FCGR2B	FCGR2A,HSPA6,FCGR3A,FCGR2B,FCGR3B,FCRLA,FCRLB,DUSP12,ATF6
Any migraine,Choquet et al. 2021	rs6025	1	169519049	T	C	0.031	0.8258	0.0127	1e-200	0.038429	0.0287544	0.1814	NA	TRUE	4228.07	0.0409699	Yes		F5	NME7,BLZF1,CCDC181,SLC19A2,F5,SELP,C1orf112,SELL,SELE,METTL18
Any migraine,Choquet et al. 2021	rs3001023	1	201768789	A	G	0.4	-0.0397	0.0055	6.39e-13	-0.0130149	0.00906106	0.1509	NA	TRUE	52.1021	0.000756523	Yes		NAV1	AC096677.1,NAV1,IPO9,SHISA4,LMOD1,TIMM17A,RNPEP,ELF3
Any migraine,Choquet et al. 2021	rs78667607	1	207271862	T	G	0.953	-0.1144	0.013	1.37e-18	0.0118702	0.0203557	0.5598	NA	TRUE	77.44	0.00117239	Yes		PFKFB2,C4BPB,C4BPA	IL20,IL24,FAIM3,PIGR,FCAMR,C1orf116,YOD1,PFKFB2,C4BPB,C4BPA,CD55
Any migraine,Choquet et al. 2021	rs57615042	1	218699815	A	G	0.879	-0.0552	0.0082	1.99e-11	-0.0199007	0.0131949	0.1315	NA	TRUE	45.3159	0.00064816	Yes		C1orf143	RRP15,TGFB2,C1orf143
Any migraine,Choquet et al. 2021	rs2087072	1	243829549	A	G	0.672	-0.0314	0.0057	4.9e-08	-0.0082338	0.00952008	0.3871	NA	TRUE	30.3466	0.000434643	Yes		AKT3	SDCCAG8,AKT3
Any migraine,Choquet et al. 2021	rs3811444	1	248039451	T	C	0.34	-0.037	0.0057	5.73e-11	0.00229736	0.00949929	0.8089	NA	TRUE	42.136	0.000614407	Yes		TRIM58,OR2W3	OR13G1,OR6F1,OR14A2,OR14K1,OR1C1,OR14A16,OR11L1,TRIM58,OR2W3,OR2T8,OR2AJ1,OR2L13,OR2L8,OR2AK2,OR2L5,OR2L2,OR2L3
Any migraine,Choquet et al. 2021	rs10181664	2	36783215	T	C	0.31	0.0435	0.0058	4.9e-14	0.0271287	0.00951788	0.00436797	NA	TRUE	56.25	0.000809505	Yes		CRIM1,FEZ2	CRIM1,FEZ2,VIT
Any migraine,Choquet et al. 2021	rs59985551	2	56106928	T	C	0.226	-0.0355	0.0065	3.94e-08	-0.0100503	0.0104744	0.3373	NA	TRUE	29.8284	0.000440896	Yes		EFEMP1	PNPT1,EFEMP1
Any migraine,Choquet et al. 2021	rs1867312	2	68619981	A	C	0.558	-0.0485	0.0054	2.11e-19	0.001998	0.00903064	0.8249	NA	TRUE	80.667	0.0011603	Yes		PLEK	WDR92,PNO1,PPP3R1,CNRIP1,PLEK,FBXO48,APLF
Any migraine,Choquet et al. 2021	rs1799809	2	128175875	A	G	0.58	-0.0631	0.0054	1.93e-31	0.0110388	0.00909398	0.2248	NA	TRUE	136.544	0.00193984	Yes		PROC,IWS1	CYP27C1,ERCC3,MAP3K2,PROC,IWS1,MYO7B,LIMS2,GPR17
Any migraine,Choquet et al. 2021	rs78872368	2	198545250	C	G	0.2	-0.0448	0.0082	4.32e-08	-0.0194887	0.0111265	0.0798491	NA	FALSE	29.8489	0.000642253	NO		RFTN2	SF3B1,COQ10B,HSPD1,HSPE1,MOB4,RFTN2,MARS2,BOLL,PLCL1
Any migraine,Choquet et al. 2021	rs1047891	2	211540507	A	C	0.309	0.0361	0.0058	3.8e-10	0.0495518	0.00943162	1.49001e-07	NA	TRUE	38.7399	0.00055652	Yes		CPS1	LANCL1,CPS1
Any migraine,Choquet et al. 2021	rs6795524	3	93650604	A	G	0.975	-0.1421	0.0168	2.93e-17	0.0235757	0.02672	0.3776	NA	TRUE	71.5434	0.00098438	Yes		PROS1	PROS1,ARL13B,STX19,DHFRL1,NSUN3
Any migraine,Choquet et al. 2021	rs9872742	3	126273130	A	G	0.651	-0.0392	0.0061	1.08e-10	0.00965326	0.00938742	0.3038	NA	TRUE	41.2964	0.000698246	Yes		CHST13,C3orf22,TXNRD3,TXNRD3NB	KLF15,CCDC37,ZXDC,UROC1,CHST13,C3orf22,TXNRD3,TXNRD3NB,CHCHD6
Any migraine,Choquet et al. 2021	rs9854955	3	156795525	A	G	0.609	0.0383	0.0056	6.12e-12	-0.0219572	0.00897171	0.01439	NA	TRUE	46.7758	0.000698589	Yes		NA	LEKR1,CCNL1,VEPH1
Any migraine,Choquet et al. 2021	rs5030062	3	186454180	A	C	0.631	-0.0398	0.0055	6.38e-13	0.00541463	0.00901974	0.5483	NA	TRUE	52.365	0.000737653	Yes		KNG1	CRYGS,TBCCD1,DNAJB11,AHSG,FETUB,HRG,KNG1,EIF4A2,RFC4,ADIPOQ,ST6GAL1
Any migraine,Choquet et al. 2021	rs56324901	3	194788252	A	G	0.202	-0.0447	0.0067	3.11e-11	-0.0265493	0.0114354	0.0202502	NA	TRUE	44.5108	0.000644168	Yes		XXYLT1	XXYLT1,ACAP2
Any migraine,Choquet et al. 2021	rs10516757	4	86704797	A	G	0.873	0.0527	0.0082	1.25e-10	0.00914166	0.0132307	0.4896	NA	TRUE	41.3041	0.000615842	Yes		ARHGAP24	ARHGAP24,MAPK10
Any migraine,Choquet et al. 2021	rs2066864	4	155525695	A	G	0.256	0.176	0.006	1.06e-190	0.0248877	0.0102591	0.01527	NA	TRUE	860.444	0.0117996	Yes		FGA,FGG	DCHS2,PLRG1,FGB,FGA,FGG,LRAT,RBM46
Any migraine,Choquet et al. 2021	rs2289252	4	187207381	T	C	0.403	0.1623	0.0054	3.54e-196	0.0159718	0.00900622	0.0761605	NA	TRUE	903.336	0.012675	Yes		F11	TLR3,FAM149A,AC110771.1,CYP4V2,KLKB1,F11,RP11-215A19.2,MTNR1A
Any migraine,Choquet et al. 2021	rs1173727	5	32830521	T	C	0.406	0.0336	0.0054	5.62e-10	-0.00955421	0.00909137	0.2933	NA	TRUE	38.716	0.000544529	Yes		NA	SUB1,NPR3
Any migraine,Choquet et al. 2021	rs12517759	5	38709629	A	G	0.289	0.0361	0.0059	1.22e-09	-0.00329457	0.00996755	0.741	NA	TRUE	37.4378	0.000535565	Yes		NA	EGFLAM,LIFR,OSMR,RICTOR
Any migraine,Choquet et al. 2021	rs889269	5	108165445	T	C	0.778	-0.0388	0.0069	1.99e-08	-0.0235212	0.0105206	0.02537	NA	TRUE	31.6202	0.000520027	Yes		FER	FER
Any migraine,Choquet et al. 2021	rs55747751	5	132397351	A	G	0.099	-0.0732	0.0096	2.62e-14	-0.0406137	0.0172439	0.0185102	NA	TRUE	58.1406	0.000955899	Yes		HSPA4	SOWAHA,SHROOM1,GDF9,UQCRQ,LEAP2,AFF4,ZCCHC10,HSPA4,FSTL4
Any migraine,Choquet et al. 2021	rs7744054	6	121863829	T	G	0.536	-0.0301	0.0054	2.75e-08	-0.015723	0.0088792	0.0766002	NA	TRUE	31.0703	0.000450657	Yes		NA	TBC1D32,GJA1
Any migraine,Choquet et al. 2021	rs9373523	6	147701133	T	G	0.43	-0.0389	0.0054	8.44e-13	0.00260339	0.00900901	0.772601	NA	TRUE	51.8933	0.000741776	Yes		STXBP5	STXBP5,SAMD5
Any migraine,Choquet et al. 2021	rs1513275	7	28259233	T	C	0.803	0.0387	0.0069	2.58e-08	-0.00079968	0.0115497	0.9448	NA	TRUE	31.4575	0.000473842	Yes		NA	JAZF1,CREB5
Any migraine,Choquet et al. 2021	rs42038	7	92243719	T	C	0.299	0.0362	0.0058	6.17e-10	0.0123237	0.00969978	0.2039	NA	TRUE	38.9548	0.000549334	Yes		CDK6	ANKIB1,GATAD1,ERVW-1,PEX1,RBM48,FAM133B,CDK6
Any migraine,Choquet et al. 2021	rs67694436	8	6654220	T	C	0.366	-0.0368	0.0058	1.74e-10	0.000899595	0.00956899	0.9251	NA	TRUE	40.2568	0.000628487	Yes		NA	MCPH1,ANGPT2,AGPAT5,DEFB1,DEFA6,DEFA4,DEFA1,DEFA1B,DEFA3
Any migraine,Choquet et al. 2021	rs34290760	8	9185179	C	G	0.962	-0.0994	0.0147	1.48e-11	-0.0148886	0.0252228	0.555	NA	FALSE	45.7234	0.000722373	NO		NA	ERI1,PPP1R3B,TNKS
Any migraine,Choquet et al. 2021	rs10087301	8	27820792	A	G	0.812	0.0493	0.007	1.36e-12	0.00310481	0.0112947	0.783401	NA	TRUE	49.6018	0.000742058	Yes		SCARA5	CCDC25,ESCO2,PBK,SCARA5,NUGGC,ELP3
Any migraine,Choquet et al. 2021	rs2978457	8	42324760	T	C	0.523	0.0344	0.0058	2.14e-09	0.00230265	0.00909821	0.8002	NA	TRUE	35.1772	0.000590428	Yes		SLC20A2	IKBKB,POLB,DKK4,VDAC3,SLC20A2,SMIM19,CHRNB3
Any migraine,Choquet et al. 2021	rs6993770	8	106581528	A	T	0.737	0.0701	0.0062	8.31e-30	0.0296348	0.00975855	0.002391	NA	FALSE	127.836	0.00190497	NO		ZFPM2	ZFPM2
Any migraine,Choquet et al. 2021	rs10993706	9	93602967	A	G	0.925	0.0603	0.0104	6.1e-09	-0.00796817	0.0171034	0.6413	NA	TRUE	33.6177	0.000504507	Yes		SYK	DIRAS2,SYK
Any migraine,Choquet et al. 2021	rs10990535	9	99091009	T	C	0.242	-0.0377	0.0063	1.92e-09	-0.016841	0.0104156	0.1059	NA	TRUE	35.8098	0.000521432	Yes		SLC35D2	HSD17B3,SLC35D2,ZNF367,HABP4,CDC14B
Any migraine,Choquet et al. 2021	rs635634	9	136155000	T	C	0.188	0.2904	0.0065	1e-200	0.031983	0.0112381	0.00442802	NA	TRUE	1996.03	0.0257476	Yes		NA	GTF3C5,CEL,RALGDS,GBGT1,OBP2B,SURF6,MED22,RPL7A,SURF1,SURF2,SURF4,C9orf96,REXO4,ADAMTS13,CACFD1,SLC2A6,TMEM8C,ADAMTSL2
Any migraine,Choquet et al. 2021	rs7905967	10	21873295	T	G	0.304	0.0356	0.0061	4.62e-09	0.022935	0.00960772	0.0169801	NA	TRUE	34.0597	0.000536306	Yes		MLLT10	CASC10,SKIDA1,MLLT10,DNAJC1
Any migraine,Choquet et al. 2021	rs78707713	10	71245276	T	C	0.868	0.1773	0.0084	1.6e-99	0.0228593	0.0137956	0.0975192	NA	TRUE	445.511	0.00720346	Yes		TSPAN15	HKDC1,HK1,TACR2,TSPAN15,NEUROG3,C10orf35
Any migraine,Choquet et al. 2021	rs7069316	10	96000282	A	G	0.572	0.0312	0.0055	1.04e-08	-0.0256255	0.00904906	0.00462796	NA	TRUE	32.1798	0.000476627	Yes		PLCE1	PLCE1,NOC3L,TBC1D12
Any migraine,Choquet et al. 2021	rs10886430	10	121010256	A	G	0.88	-0.1025	0.0087	6.14e-32	-0.00975229	0.0143748	0.4975	NA	TRUE	138.806	0.00221892	Yes		GRK5	NANOS1,EIF3A,FAM45A,SFXN4,PRDX3,GRK5,RGS10
Any migraine,Choquet et al. 2021	rs187674625	11	49933868	A	G	0.018	0.1458	0.0264	3.39e-08	NA	NA	NA	NA	NA	30.5005	0.0007515	NO		NA	OR4C13,OR4C12
Any migraine,Choquet et al. 2021	rs174566	11	61592362	A	G	0.641	0.0513	0.0056	5.97e-20	0.00440971	0.00921043	0.6321	NA	TRUE	83.9187	0.0012112	Yes		FADS2,FADS1	SYT7,DAGLA,MYRF,TMEM258,FEN1,FADS2,FADS1,FADS3,RAB3IL1,BEST1,FTH1,AP003733.1
Any migraine,Choquet et al. 2021	rs60509203	11	77641359	A	G	0.875	-0.0489	0.0086	1.39e-08	-0.00548493	0.0132062	0.677901	NA	TRUE	32.3311	0.000523077	Yes		AAMDC,INTS4	RSF1,AAMDC,INTS4,KCTD14,NDUFC2-KCTD14,THRSP,NDUFC2,ALG8,KCTD21
Any migraine,Choquet et al. 2021	rs35257264	11	126296816	T	C	0.027	0.1094	0.0167	5.34e-11	0.0332413	0.0306358	0.2779	NA	TRUE	42.9143	0.000628842	Yes		ST3GAL4,KIRREL3	RPUSD4,FAM118B,SRPR,FOXRED1,TIRAP,DCPS,ST3GAL4,KIRREL3
Any migraine,Choquet et al. 2021	rs7135039	12	6160614	T	C	0.37	0.0612	0.0056	4.6e-28	-0.0010005	0.00950851	0.9162	NA	TRUE	119.434	0.00174612	Yes		VWF	ANO2,VWF,CD9
Any migraine,Choquet et al. 2021	rs11054402	12	11791029	T	C	0.414	0.0317	0.0057	2.7e-08	0.00866237	0.00905408	0.3387	NA	TRUE	30.9292	0.000487581	Yes		ETV6	PRB1,PRB2,ETV6
Any migraine,Choquet et al. 2021	rs11044893	12	19994917	C	G	0.911	-0.0561	0.0096	4.89e-09	-0.00548493	0.0147982	0.710901	NA	FALSE	34.1494	0.000510345	NO		NA	AEBP2
Any migraine,Choquet et al. 2021	rs4759076	12	54729872	T	C	0.519	0.0422	0.0057	1.98e-13	-0.0114344	0.00895008	0.2014	NA	TRUE	54.8119	0.000889134	Yes		COPZ1	SMUG1,CBX5,HNRNPA1,NFE2,COPZ1,GPR84,ZNF385A,ITGA5,GTSF1,NCKAP1L,PDE1B,PPP1R1A
Any migraine,Choquet et al. 2021	rs7960840	12	71121027	A	T	0.257	-0.0347	0.0062	2.41e-08	-0.00776974	0.0101393	0.4435	NA	FALSE	31.3239	0.000459844	NO		PTPRR	PTPRB,PTPRR
Any migraine,Choquet et al. 2021	rs3751198	12	104147207	A	G	0.406	-0.0355	0.0055	1.2e-10	-0.00568382	0.00923164	0.5381	NA	TRUE	41.6612	0.000607854	Yes		STAB2,NT5DC3	STAB2,NT5DC3,HSP90B1,C12orf73,TDG,GLT8D2
Any migraine,Choquet et al. 2021	rs597808	12	111973358	A	G	0.472	0.0385	0.0054	9.22e-13	-0.0203907	0.00899456	0.02339	NA	TRUE	50.8316	0.000738801	Yes		ATXN2	CUX2,FAM109A,SH2B3,ATXN2,BRAP,ACAD10,RP11-162P23.2,ALDH2
Any migraine,Choquet et al. 2021	rs4759420	12	123794871	C	G	0.789	0.0427	0.0066	1.13e-10	-0.0106566	0.0127294	0.4025	NA	FALSE	41.857	0.000607079	NO		SBNO1	PITPNM2,MPHOSPH9,C12orf65,CDK2AP1,SBNO1,SETD8,RILPL2,SNRNP35,RILPL1
Any migraine,Choquet et al. 2021	rs3211752	13	113787459	A	G	0.518	-0.0593	0.0054	1.28e-27	0.00833464	0.0108384	0.4419	NA	TRUE	120.593	0.00175597	Yes		F7,F10	ATP11A,MCF2L,F7,F10,PROZ,PCID2,CUL4A,LAMP1,GRTP1
Any migraine,Choquet et al. 2021	rs1190982	14	58815839	T	C	0.32	-0.0366	0.0058	2.9e-10	-0.0197046	0.00966907	0.0415604	NA	TRUE	39.8205	0.000582977	Yes		ARID4A	C14orf37,ACTR10,PSMA3,ARID4A,TOMM20L,TIMM9,KIAA0586
Any migraine,Choquet et al. 2021	rs12887044	14	75255659	T	C	0.684	0.0406	0.0058	2.99e-12	0.0413339	0.00965719	1.86801e-05	NA	TRUE	49	0.000712566	Yes		YLPM1	LTBP2,AREL1,AC007956.1,FCF1,YLPM1,PROX2,DLST,RPS6KL1,PGF,EIF2B2,MLH3
Any migraine,Choquet et al. 2021	rs1884841	14	92309229	A	G	0.426	0.047	0.0054	3.26e-18	0.000500125	0.00900309	0.9557	NA	TRUE	75.7545	0.00108031	Yes		TC2N	CATSPERB,TC2N,FBLN5,TRIP11,ATXN3
Any migraine,Choquet et al. 2021	rs12898055	14	103835290	A	C	0.673	-0.0346	0.0058	1.81e-09	9.9995e-05	0.0159568	0.995	NA	TRUE	35.5874	0.00052692	Yes		MARK3	TNFAIP2,EIF5,MARK3,CKB,TRMT61A,BAG5,KLC1,APOPT1,RP11-73M18.2
Any migraine,Choquet et al. 2021	rs139974673	15	44027885	T	C	0.975	0.1253	0.0187	1.83e-11	-0.0581746	0.0270491	0.0315	NA	TRUE	44.8972	0.000765379	Yes		STRC,PDIA3	TP53BP1,MAP1A,PPIP5K1,CKMT1B,STRC,CATSPER2,CKMT1A,PDIA3,ELL3,SERF2,SERINC4,HYPK,MFAP1,WDR76,FRMD5
Any migraine,Choquet et al. 2021	rs17502085	15	96125226	A	G	0.243	0.0391	0.0063	4.68e-10	-0.00873807	0.0104889	0.4048	NA	TRUE	38.5188	0.000562452	Yes		NA	NA
Any migraine,Choquet et al. 2021	rs4889599	16	30968589	T	C	0.628	-0.0343	0.0056	7.77e-10	-0.0185714	0.00911122	0.0415203	NA	TRUE	37.5156	0.000549694	Yes		FBXL19,ORAI3,SETD1A	SRCAP,PHKG2,C16orf93,RNF40,ZNF629,BCL7C,CTF1,FBXL19,ORAI3,SETD1A,HSD3B7,AC135048.1,STX1B,STX4,ZNF668,ZNF668,ZNF646,PRSS53,VKORC1,BCKDK,KAT8,PRSS8,PRSS36,FUS,PYCARD,C16orf98
Any migraine,Choquet et al. 2021	rs7188250	16	53834607	T	C	0.584	-0.0343	0.0054	2.59e-10	0.016536	0.00907031	0.0682905	NA	TRUE	40.346	0.000571642	Yes		FTO	RPGRIP1L,FTO
Any migraine,Choquet et al. 2021	rs12934767	16	75456304	T	C	0.421	0.0443	0.0059	3.58e-14	0.0309748	0.00904828	0.0006187	NA	TRUE	56.3772	0.000956749	Yes		CFDP1	CTRB2,CTRB1,BCAR1,CFDP1,TMEM170A,CHST6,CHST5,TMEM231,GABARAPL2,ADAT1,KARS,TERF2IP
Any migraine,Choquet et al. 2021	rs12445050	16	81870969	T	C	0.135	0.0896	0.0077	3.34e-31	0.0303352	0.0130367	0.0199701	NA	TRUE	135.405	0.00187498	Yes		PLCG2	CMIP,PLCG2,SDR42E1,HSD17B2
Any migraine,Choquet et al. 2021	rs67890964	16	83979317	T	C	0.605	-0.0304	0.0055	3.47e-08	-0.00568382	0.00913703	0.5339	NA	TRUE	30.5507	0.000441702	Yes		OSGIN1	CDH13,HSBP1,MLYCD,OSGIN1,NECAB2,SLC38A8,MBTPS1,HSDL1,DNAAF1,TAF1C,ADAD2
Any migraine,Choquet et al. 2021	rs55823018	16	88535242	T	C	0.31	-0.0483	0.0059	2.29e-16	0.00518653	0.0111897	0.643	NA	TRUE	67.0178	0.00099801	Yes		ZFPM1	ZNF469,ZFPM1,ZC3H18,IL17C,CYBA,MVD,SNAI3,RNF166,CTU2,PIEZO1
Any migraine,Choquet et al. 2021	rs1048483	17	1966457	T	C	0.484	0.0506	0.0054	6.6e-21	-0.0271657	0.009132	0.00293197	NA	TRUE	87.8038	0.00127887	Yes		DPH1,OVCA2,HIC1,SMG6	SMYD4,RPA1,RTN4RL1,DPH1,OVCA2,HIC1,SMG6,SRR
Any migraine,Choquet et al. 2021	rs17807204	17	7784295	A	G	0.919	-0.0584	0.0104	2.02e-08	0.00230265	0.0164982	0.889	NA	TRUE	31.5325	0.000507757	Yes		LSMD1,CYB5D1,CHD3	SHBG,ATP1B2,TP53,WRAP53,EFNB3,DNAH2,KDM6B,TMEM88,LSMD1,CYB5D1,CHD3,KCNAB3,TRAPPC1,CNTROB,GUCY2D,ALOX15B,ALOX12B,ALOXE3,HES7
Any migraine,Choquet et al. 2021	rs77542162	17	67081278	A	G	0.978	-0.1293	0.018	6.95e-13	NA	NA	NA	NA	NA	51.6003	0.00071943	NO		ABCA6	ABCA8,ABCA9,ABCA6,ABCA10,ABCA5
Any migraine,Choquet et al. 2021	rs1805081	18	21140432	T	C	0.573	0.0295	0.0054	4.98e-08	-0.00448991	0.00898555	0.6173	NA	TRUE	29.844	0.00042585	Yes		NPC1	TMEM241,RIOK3,C18orf8,NPC1,ANKRD29,LAMA3
Any migraine,Choquet et al. 2021	rs2360742	19	10740574	T	C	0.205	-0.0936	0.0068	1.83e-43	0.00551518	0.0106897	0.6059	NA	TRUE	189.467	0.00285563	Yes		SLC44A2	TYK2,CDC37,PDE4A,KEAP1,S1PR5,ATG4D,KRI1,CDKN2D,AP1M2,SLC44A2,ILF3,QTRT1,DNM2,TMED1,C19orf38,CARM1
Any migraine,Choquet et al. 2021	rs1054533	19	17004049	T	C	0.652	0.0313	0.0057	4.52e-08	-0.0209784	0.0112682	0.0626397	NA	TRUE	30.1536	0.000444575	Yes		SIN3B,F2RL3,CPAMD8	SMIM7,TMEM38A,NWD1,SIN3B,F2RL3,CPAMD8,HAUS8,MYO9B
Any migraine,Choquet et al. 2021	rs141622900	19	45426792	A	G	0.054	0.0877	0.012	2.33e-13	0.0147901	0.0207178	0.4753	NA	TRUE	53.4117	0.000785804	Yes		TOMM40,APOE,APOC1,APOC4,APOC4-APOC2	CEACAM19,CEACAM16,BCL3,CBLC,BCAM,PVRL2,TOMM40,APOE,APOC1,APOC4,APOC4-APOC2,APOC2,CLPTM1,RELB,CLASRP,ZNF296,GEMIN7,MARK4,PPP1R37,NKPD1,TRAPPC6A
Any migraine,Choquet et al. 2021	rs4002471	19	49215095	T	C	0.527	0.0393	0.0054	4.22e-13	-0.0115666	0.00899542	0.1985	NA	TRUE	52.966	0.000769993	Yes		FUT2,MAMSTR,RASIP1	KCNJ14,CYTH2,LMTK3,SULT2B1,FAM83E,SPACA4,RPL18,SPHK2,DBP,CA11,NTN5,FUT2,MAMSTR,RASIP1,IZUMO1,FUT1,FGF21,BCAT2,HSD17B14,PLEKHA4,PPP1R15A,TULP2,NUCB1,DHDH,BAX
Any migraine,Choquet et al. 2021	rs892090	19	55539072	T	G	0.16	-0.0667	0.0075	3.57e-19	-0.000299955	0.0104955	0.9772	NA	TRUE	79.0914	0.00119586	Yes		GP6,RDH13	KIR3DL1,KIR2DL4,KIR2DL3,KIR2DL1,KIR3DL2,FCAR,NCR1,NLRP7,NLRP2,GP6,RDH13,EPS8L1,PPP1R12C,TNNT1,TNNI3,DNAAF3,SYT5,PTPRH,TMEM86B,AC010327.2,PPP6R1,HSPBP1
Any migraine,Choquet et al. 2021	rs6132574	20	23175922	T	G	0.821	0.0711	0.0071	1.46e-23	0.0062193	0.0115576	0.5905	NA	TRUE	100.282	0.00148582	Yes		NA	SSTR4,THBD,CD93,NXT1,GZF1,NAPB,CSTL1
Any migraine,Choquet et al. 2021	rs6060308	20	33794378	A	G	0.285	0.0959	0.0059	5.19e-59	-0.0137947	0.00999178	0.1674	NA	TRUE	264.2	0.00374816	Yes		EDEM2	MYH7B,TRPC4AP,EDEM2,PROCR,MMP24,EIF6,FAM83C,UQCC1,GDF5OS,GDF5,CEP250
Any migraine,Choquet et al. 2021	rs713996	22	33177778	A	G	0.392	-0.0334	0.0055	1.56e-09	-0.00521357	0.00907661	0.5657	NA	TRUE	36.878	0.000531756	Yes		SYN3,TIMP3	SYN3,TIMP3
Any migraine,Choquet et al. 2021	rs5757675	22	39838892	T	G	0.738	-0.0342	0.0061	2.1e-08	-0.00060018	0.0093833	0.949	NA	TRUE	31.4335	0.000452314	Yes		TAB1,MGAT3	PDGFB,RPL3,SYNGR1,TAB1,MGAT3,MIEF1,ATF4,RPS19BP1,CACNA1I
Any migraine,Choquet et al. 2021	rs13055886	22	43104750	T	C	0.689	0.0448	0.0059	2.35e-14	-0.0191828	0.00986916	0.0519302	NA	TRUE	57.657	0.000860133	Yes		A4GALT	RRP7A,SERHL2,POLDIP3,CYB5R3,ATP5L2,A4GALT,ARFGAP3,PACSIN2
Any migraine,Choquet et al. 2021	rs738408	22	44324730	T	C	0.222	-0.0396	0.0065	1.12e-09	-0.00984834	0.0107165	0.3581	NA	TRUE	37.1162	0.000541693	Yes		PNPLA3	EFCAB6,SULT4A1,PNPLA5,PNPLA3,SAMM50,PARVB,PARVG
Any migraine, FinnGen (Release 9)	rs12097293	1	11197467	A	G	0.767	-0.0406	0.0072	1.57e-08	-0.00145605	0.0130807	0.911368	0.77099	TRUE	31.7971	0.00058916	Yes		MTOR	C1orf127,TARDBP,MASP2,SRM,EXOSC10,MTOR,ANGPTL7,UBIAD1
Any migraine, FinnGen (Release 9)	rs3754120	1	118146031	T	G	0.946	-0.0677	0.0117	8.2e-09	0.0290901	0.0236657	0.218994	0.943063	TRUE	33.4816	0.000468266	Yes		FAM46C	MAN1A2,FAM46C
Any migraine, FinnGen (Release 9)	rs6693697	1	150264106	T	C	0.38	0.0382	0.0063	1.62e-09	0.0268216	0.011572	0.0204597	0.349951	TRUE	36.7659	0.000687594	Yes		C1orf54,C1orf51,MRPS21	VPS45,PLEKHO1,ANP32E,CA14,APH1A,C1orf54,C1orf51,MRPS21,PRPF3,RPRD2,TARS2,ECM1
Any migraine, FinnGen (Release 9)	rs1870940	1	154984363	A	G	0.275	0.0348	0.006	7.15e-09	0.00436578	0.0129565	0.736149	0.236689	TRUE	33.64	0.000482902	Yes		FLAD1,LENEP,ZBTB7B,DCST2	KCNN3,PMVK,PBXIP1,PYGO2,SHC1,CKS1B,FLAD1,LENEP,ZBTB7B,DCST2,DCST1,ADAM15,EFNA4,EFNA3,EFNA1,SLC50A1,DPM3,KRTCAP2,TRIM46,MUC1,THBS3,MTX1,GBA,FAM189B,SCAMP3,CLK2
Any migraine, FinnGen (Release 9)	rs61804164	1	161623025	C	G	0.143	0.0474	0.0084	1.99e-08	NA	NA	NA	NA	NA	31.8418	0.000550685	NO		FCGR2B	FCGR2A,HSPA6,FCGR3A,FCGR2B,FCGR3B,FCRLA,FCRLB,DUSP12,ATF6
Any migraine, FinnGen (Release 9)	rs6025	1	169519049	T	C	0.031	0.8258	0.0127	1e-200	NA	NA	NA	NA	NA	4228.07	0.0409699	NO		F5	NME7,BLZF1,CCDC181,SLC19A2,F5,SELP,C1orf112,SELL,SELE,METTL18
Any migraine, FinnGen (Release 9)	rs3001023	1	201768789	A	G	0.4	-0.0397	0.0055	6.39e-13	0.00992318	0.0110969	0.371199	0.425496	TRUE	52.1021	0.000756523	Yes		NAV1	AC096677.1,NAV1,IPO9,SHISA4,LMOD1,TIMM17A,RNPEP,ELF3
Any migraine, FinnGen (Release 9)	rs78667607	1	207271862	T	G	0.953	-0.1144	0.013	1.37e-18	0.00173437	0.0279307	0.950487	0.959835	TRUE	77.44	0.00117239	Yes		PFKFB2,C4BPB,C4BPA	IL20,IL24,FAIM3,PIGR,FCAMR,C1orf116,YOD1,PFKFB2,C4BPB,C4BPA,CD55
Any migraine, FinnGen (Release 9)	rs57615042	1	218699815	A	G	0.879	-0.0552	0.0082	1.99e-11	0.00208393	0.0156014	0.893741	0.854943	TRUE	45.3159	0.00064816	Yes		C1orf143	RRP15,TGFB2,C1orf143
Any migraine, FinnGen (Release 9)	rs2087072	1	243829549	A	G	0.672	-0.0314	0.0057	4.9e-08	0.0057206	0.0113868	0.615395	0.634508	TRUE	30.3466	0.000434643	Yes		AKT3	SDCCAG8,AKT3
Any migraine, FinnGen (Release 9)	rs3811444	1	248039451	T	C	0.34	-0.037	0.0057	5.73e-11	0.0153901	0.0115367	0.182198	0.345781	TRUE	42.136	0.000614407	Yes		TRIM58,OR2W3	OR13G1,OR6F1,OR14A2,OR14K1,OR1C1,OR14A16,OR11L1,TRIM58,OR2W3,OR2T8,OR2AJ1,OR2L13,OR2L8,OR2AK2,OR2L5,OR2L2,OR2L3
Any migraine, FinnGen (Release 9)	rs10181664	2	36783215	T	C	0.31	0.0435	0.0058	4.9e-14	0.0193402	0.0115599	0.0943192	0.341766	TRUE	56.25	0.000809505	Yes		CRIM1,FEZ2	CRIM1,FEZ2,VIT
Any migraine, FinnGen (Release 9)	rs59985551	2	56106928	T	C	0.226	-0.0355	0.0065	3.94e-08	-0.000713899	0.0131345	0.956654	0.225585	TRUE	29.8284	0.000440896	Yes		EFEMP1	PNPT1,EFEMP1
Any migraine, FinnGen (Release 9)	rs1867312	2	68619981	A	C	0.558	-0.0485	0.0054	2.11e-19	-0.0103763	0.0110495	0.347691	0.571133	TRUE	80.667	0.0011603	Yes		PLEK	WDR92,PNO1,PPP3R1,CNRIP1,PLEK,FBXO48,APLF
Any migraine, FinnGen (Release 9)	rs1799809	2	128175875	A	G	0.58	-0.0631	0.0054	1.93e-31	0.00416848	0.0114751	0.716407	0.637932	TRUE	136.544	0.00193984	Yes		PROC,IWS1	CYP27C1,ERCC3,MAP3K2,PROC,IWS1,MYO7B,LIMS2,GPR17
Any migraine, FinnGen (Release 9)	rs78872368	2	198545250	C	G	0.2	-0.0448	0.0082	4.32e-08	-0.00408172	0.013506	0.762488	0.209124	TRUE	29.8489	0.000642253	Yes		RFTN2	SF3B1,COQ10B,HSPD1,HSPE1,MOB4,RFTN2,MARS2,BOLL,PLCL1
Any migraine, FinnGen (Release 9)	rs1047891	2	211540507	A	C	0.309	0.0361	0.0058	3.8e-10	0.0174645	0.0117367	0.136746	0.321237	TRUE	38.7399	0.00055652	Yes		CPS1	LANCL1,CPS1
Any migraine, FinnGen (Release 9)	rs6795524	3	93650604	A	G	0.975	-0.1421	0.0168	2.93e-17	0.0657928	0.0468609	0.160319	0.985883	TRUE	71.5434	0.00098438	Yes		PROS1	PROS1,ARL13B,STX19,DHFRL1,NSUN3
Any migraine, FinnGen (Release 9)	rs9872742	3	126273130	A	G	0.651	-0.0392	0.0061	1.08e-10	0.00231246	0.0113681	0.83881	0.63046	TRUE	41.2964	0.000698246	Yes	Yes	CHST13,C3orf22,TXNRD3,TXNRD3NB	KLF15,CCDC37,ZXDC,UROC1,CHST13,C3orf22,TXNRD3,TXNRD3NB,CHCHD6
Any migraine, FinnGen (Release 9)	rs9854955	3	156795525	A	G	0.609	0.0383	0.0056	6.12e-12	-0.0198239	0.0116402	0.0885584	0.668236	TRUE	46.7758	0.000698589	Yes		NA	LEKR1,CCNL1,VEPH1
Any migraine, FinnGen (Release 9)	rs5030062	3	186454180	A	C	0.631	-0.0398	0.0055	6.38e-13	0.00576487	0.011514	0.616592	0.652066	TRUE	52.365	0.000737653	Yes		KNG1	CRYGS,TBCCD1,DNAJB11,AHSG,FETUB,HRG,KNG1,EIF4A2,RFC4,ADIPOQ,ST6GAL1
Any migraine, FinnGen (Release 9)	rs56324901	3	194788252	A	G	0.202	-0.0447	0.0067	3.11e-11	0.000847238	0.0137793	0.950972	0.19839	TRUE	44.5108	0.000644168	Yes		XXYLT1	XXYLT1,ACAP2
Any migraine, FinnGen (Release 9)	rs10516757	4	86704797	A	G	0.873	0.0527	0.0082	1.25e-10	0.0282213	0.0165438	0.0880359	0.872182	TRUE	41.3041	0.000615842	Yes		ARHGAP24	ARHGAP24,MAPK10
Any migraine, FinnGen (Release 9)	rs2066864	4	155525695	A	G	0.256	0.176	0.006	1.06e-190	0.00476375	0.0119594	0.690389	0.300898	TRUE	860.444	0.0117996	Yes		FGA,FGG	DCHS2,PLRG1,FGB,FGA,FGG,LRAT,RBM46
Any migraine, FinnGen (Release 9)	rs2289252	4	187207381	T	C	0.403	0.1623	0.0054	3.54e-196	0.0155055	0.0111029	0.162556	0.424956	TRUE	903.336	0.012675	Yes		F11	TLR3,FAM149A,AC110771.1,CYP4V2,KLKB1,F11,RP11-215A19.2,MTNR1A
Any migraine, FinnGen (Release 9)	rs1173727	5	32830521	T	C	0.406	0.0336	0.0054	5.62e-10	0.00284781	0.0111316	0.798082	0.413969	TRUE	38.716	0.000544529	Yes		NA	SUB1,NPR3
Any migraine, FinnGen (Release 9)	rs12517759	5	38709629	A	G	0.289	0.0361	0.0059	1.22e-09	0.000649299	0.0119206	0.956562	0.312932	TRUE	37.4378	0.000535565	Yes		NA	EGFLAM,LIFR,OSMR,RICTOR
Any migraine, FinnGen (Release 9)	rs889269	5	108165445	T	C	0.778	-0.0388	0.0069	1.99e-08	-0.00688784	0.0139178	0.620675	0.805183	TRUE	31.6202	0.000520027	Yes	Yes	FER	FER
Any migraine, FinnGen (Release 9)	rs55747751	5	132397351	A	G	0.099	-0.0732	0.0096	2.62e-14	-0.0416482	0.0240857	0.083778	0.0564177	TRUE	58.1406	0.000955899	Yes		HSPA4	SOWAHA,SHROOM1,GDF9,UQCRQ,LEAP2,AFF4,ZCCHC10,HSPA4,FSTL4
Any migraine, FinnGen (Release 9)	rs7744054	6	121863829	T	G	0.536	-0.0301	0.0054	2.75e-08	0.00219428	0.011506	0.848755	0.643082	TRUE	31.0703	0.000450657	Yes		NA	TBC1D32,GJA1
Any migraine, FinnGen (Release 9)	rs9373523	6	147701133	T	G	0.43	-0.0389	0.0054	8.44e-13	-0.0118769	0.0109909	0.279872	0.477485	TRUE	51.8933	0.000741776	Yes		STXBP5	STXBP5,SAMD5
Any migraine, FinnGen (Release 9)	rs1513275	7	28259233	T	C	0.803	0.0387	0.0069	2.58e-08	0.0207191	0.0144567	0.151806	0.822865	TRUE	31.4575	0.000473842	Yes		NA	JAZF1,CREB5
Any migraine, FinnGen (Release 9)	rs42038	7	92243719	T	C	0.299	0.0362	0.0058	6.17e-10	0.000803667	0.0121628	0.947318	0.285072	TRUE	38.9548	0.000549334	Yes		CDK6	ANKIB1,GATAD1,ERVW-1,PEX1,RBM48,FAM133B,CDK6
Any migraine, FinnGen (Release 9)	rs67694436	8	6654220	T	C	0.366	-0.0368	0.0058	1.74e-10	-0.00377718	0.011251	0.737082	0.393389	TRUE	40.2568	0.000628487	Yes		NA	MCPH1,ANGPT2,AGPAT5,DEFB1,DEFA6,DEFA4,DEFA1,DEFA1B,DEFA3
Any migraine, FinnGen (Release 9)	rs34290760	8	9185179	C	G	0.962	-0.0994	0.0147	1.48e-11	-0.00889438	0.0219717	0.685616	0.935053	TRUE	45.7234	0.000722373	Yes		NA	ERI1,PPP1R3B,TNKS
Any migraine, FinnGen (Release 9)	rs10087301	8	27820792	A	G	0.812	0.0493	0.007	1.36e-12	-0.00380232	0.013426	0.77702	0.788448	TRUE	49.6018	0.000742058	Yes		SCARA5	CCDC25,ESCO2,PBK,SCARA5,NUGGC,ELP3
Any migraine, FinnGen (Release 9)	rs2978457	8	42324760	T	C	0.523	0.0344	0.0058	2.14e-09	-0.0170009	0.011171	0.12804	0.575676	TRUE	35.1772	0.000590428	Yes		SLC20A2	IKBKB,POLB,DKK4,VDAC3,SLC20A2,SMIM19,CHRNB3
Any migraine, FinnGen (Release 9)	rs6993770	8	106581528	A	T	0.737	0.0701	0.0062	8.31e-30	0.00625576	0.0132923	0.637904	0.775755	TRUE	127.836	0.00190497	Yes		ZFPM2	ZFPM2
Any migraine, FinnGen (Release 9)	rs10993706	9	93602967	A	G	0.925	0.0603	0.0104	6.1e-09	-0.0162036	0.0202775	0.424237	0.920055	TRUE	33.6177	0.000504507	Yes		SYK	DIRAS2,SYK
Any migraine, FinnGen (Release 9)	rs10990535	9	99091009	T	C	0.242	-0.0377	0.0063	1.92e-09	-0.00139315	0.0124821	0.911131	0.26541	TRUE	35.8098	0.000521432	Yes		SLC35D2	HSD17B3,SLC35D2,ZNF367,HABP4,CDC14B
Any migraine, FinnGen (Release 9)	rs635634	9	136155000	T	C	0.188	0.2904	0.0065	1e-200	0.031725	0.0136315	0.019948	0.201725	TRUE	1996.03	0.0257476	Yes		NA	GTF3C5,CEL,RALGDS,GBGT1,OBP2B,SURF6,MED22,RPL7A,SURF1,SURF2,SURF4,C9orf96,REXO4,ADAMTS13,CACFD1,SLC2A6,TMEM8C,ADAMTSL2
Any migraine, FinnGen (Release 9)	rs7905967	10	21873295	T	G	0.304	0.0356	0.0061	4.62e-09	0.00613302	0.0118541	0.604895	0.307573	TRUE	34.0597	0.000536306	Yes		MLLT10	CASC10,SKIDA1,MLLT10,DNAJC1
Any migraine, FinnGen (Release 9)	rs78707713	10	71245276	T	C	0.868	0.1773	0.0084	1.6e-99	-0.00445337	0.0178133	0.802586	0.892137	TRUE	445.511	0.00720346	Yes		TSPAN15	HKDC1,HK1,TACR2,TSPAN15,NEUROG3,C10orf35
Any migraine, FinnGen (Release 9)	rs7069316	10	96000282	A	G	0.572	0.0312	0.0055	1.04e-08	-0.00851778	0.0109734	0.437618	0.510588	TRUE	32.1798	0.000476627	Yes		PLCE1	PLCE1,NOC3L,TBC1D12
Any migraine, FinnGen (Release 9)	rs10886430	10	121010256	A	G	0.88	-0.1025	0.0087	6.14e-32	-0.0178571	0.0192767	0.354261	0.907087	TRUE	138.806	0.00221892	Yes		GRK5	NANOS1,EIF3A,FAM45A,SFXN4,PRDX3,GRK5,RGS10
Any migraine, FinnGen (Release 9)	rs187674625	11	49933868	A	G	0.018	0.1458	0.0264	3.39e-08	0.0226137	0.0379617	0.551376	0.0227915	TRUE	30.5005	0.0007515	Yes		NA	OR4C13,OR4C12
Any migraine, FinnGen (Release 9)	rs174566	11	61592362	A	G	0.641	0.0513	0.0056	5.97e-20	-0.0124611	0.0111202	0.262466	0.587242	TRUE	83.9187	0.0012112	Yes		FADS2,FADS1	SYT7,DAGLA,MYRF,TMEM258,FEN1,FADS2,FADS1,FADS3,RAB3IL1,BEST1,FTH1,AP003733.1
Any migraine, FinnGen (Release 9)	rs60509203	11	77641359	A	G	0.875	-0.0489	0.0086	1.39e-08	-0.00827755	0.0138607	0.550375	0.807667	TRUE	32.3311	0.000523077	Yes		AAMDC,INTS4	RSF1,AAMDC,INTS4,KCTD14,NDUFC2-KCTD14,THRSP,NDUFC2,ALG8,KCTD21
Any migraine, FinnGen (Release 9)	rs35257264	11	126296816	T	C	0.027	0.1094	0.0167	5.34e-11	0.0175165	0.0535522	0.743599	0.0107774	TRUE	42.9143	0.000628842	Yes		ST3GAL4,KIRREL3	RPUSD4,FAM118B,SRPR,FOXRED1,TIRAP,DCPS,ST3GAL4,KIRREL3
Any migraine, FinnGen (Release 9)	rs7135039	12	6160614	T	C	0.37	0.0612	0.0056	4.6e-28	0.014678	0.0115624	0.204278	0.353103	TRUE	119.434	0.00174612	Yes		VWF	ANO2,VWF,CD9
Any migraine, FinnGen (Release 9)	rs11054402	12	11791029	T	C	0.414	0.0317	0.0057	2.7e-08	0.00251242	0.0112466	0.82323	0.391125	TRUE	30.9292	0.000487581	Yes		ETV6	PRB1,PRB2,ETV6
Any migraine, FinnGen (Release 9)	rs11044893	12	19994917	C	G	0.911	-0.0561	0.0096	4.89e-09	0.0122986	0.0249532	0.622108	0.947958	TRUE	34.1494	0.000510345	Yes		NA	AEBP2
Any migraine, FinnGen (Release 9)	rs4759076	12	54729872	T	C	0.519	0.0422	0.0057	1.98e-13	-0.000960125	0.0112288	0.93186	0.418505	TRUE	54.8119	0.000889134	Yes		COPZ1	SMUG1,CBX5,HNRNPA1,NFE2,COPZ1,GPR84,ZNF385A,ITGA5,GTSF1,NCKAP1L,PDE1B,PPP1R1A
Any migraine, FinnGen (Release 9)	rs7960840	12	71121027	A	T	0.257	-0.0347	0.0062	2.41e-08	0.00564156	0.0131168	0.667122	0.230124	TRUE	31.3239	0.000459844	Yes		PTPRR	PTPRB,PTPRR
Any migraine, FinnGen (Release 9)	rs3751198	12	104147207	A	G	0.406	-0.0355	0.0055	1.2e-10	-0.0162262	0.011143	0.145342	0.442621	TRUE	41.6612	0.000607854	Yes		STAB2,NT5DC3	STAB2,NT5DC3,HSP90B1,C12orf73,TDG,GLT8D2
Any migraine, FinnGen (Release 9)	rs597808	12	111973358	A	G	0.472	0.0385	0.0054	9.22e-13	0.0139049	0.0111396	0.211943	0.413922	TRUE	50.8316	0.000738801	Yes		ATXN2	CUX2,FAM109A,SH2B3,ATXN2,BRAP,ACAD10,RP11-162P23.2,ALDH2
Any migraine, FinnGen (Release 9)	rs4759420	12	123794871	C	G	0.789	0.0427	0.0066	1.13e-10	0.0295173	0.0134429	0.0281093	0.7903	TRUE	41.857	0.000607079	Yes		SBNO1	PITPNM2,MPHOSPH9,C12orf65,CDK2AP1,SBNO1,SETD8,RILPL2,SNRNP35,RILPL1
Any migraine, FinnGen (Release 9)	rs3211752	13	113787459	A	G	0.518	-0.0593	0.0054	1.28e-27	0.0282012	0.01119	0.0117282	0.592365	TRUE	120.593	0.00175597	Yes		F7,F10	ATP11A,MCF2L,F7,F10,PROZ,PCID2,CUL4A,LAMP1,GRTP1
Any migraine, FinnGen (Release 9)	rs1190982	14	58815839	T	C	0.32	-0.0366	0.0058	2.9e-10	-0.00118356	0.0112829	0.916456	0.381559	TRUE	39.8205	0.000582977	Yes		ARID4A	C14orf37,ACTR10,PSMA3,ARID4A,TOMM20L,TIMM9,KIAA0586
Any migraine, FinnGen (Release 9)	rs12887044	14	75255659	T	C	0.684	0.0406	0.0058	2.99e-12	-0.00741023	0.0113694	0.51455	0.629036	TRUE	49	0.000712566	Yes		YLPM1	LTBP2,AREL1,AC007956.1,FCF1,YLPM1,PROX2,DLST,RPS6KL1,PGF,EIF2B2,MLH3
Any migraine, FinnGen (Release 9)	rs1884841	14	92309229	A	G	0.426	0.047	0.0054	3.26e-18	-0.00517164	0.0110277	0.639091	0.443912	TRUE	75.7545	0.00108031	Yes		TC2N	CATSPERB,TC2N,FBLN5,TRIP11,ATXN3
Any migraine, FinnGen (Release 9)	rs12898055	14	103835290	A	C	0.673	-0.0346	0.0058	1.81e-09	0.0125599	0.0110567	0.255973	0.558378	TRUE	35.5874	0.00052692	Yes		MARK3	TNFAIP2,EIF5,MARK3,CKB,TRMT61A,BAG5,KLC1,APOPT1,RP11-73M18.2
Any migraine, FinnGen (Release 9)	rs139974673	15	44027885	T	C	0.975	0.1253	0.0187	1.83e-11	-0.00621068	0.0782298	0.936722	0.994881	TRUE	44.8972	0.000765379	Yes		STRC,PDIA3	TP53BP1,MAP1A,PPIP5K1,CKMT1B,STRC,CATSPER2,CKMT1A,PDIA3,ELL3,SERF2,SERINC4,HYPK,MFAP1,WDR76,FRMD5
Any migraine, FinnGen (Release 9)	rs17502085	15	96125226	A	G	0.243	0.0391	0.0063	4.68e-10	0.00390476	0.0128507	0.761237	0.242263	TRUE	38.5188	0.000562452	Yes		NA	NA
Any migraine, FinnGen (Release 9)	rs4889599	16	30968589	T	C	0.628	-0.0343	0.0056	7.77e-10	-0.0199314	0.0114596	0.0819861	0.645181	TRUE	37.5156	0.000549694	Yes		FBXL19,ORAI3,SETD1A	SRCAP,PHKG2,C16orf93,RNF40,ZNF629,BCL7C,CTF1,FBXL19,ORAI3,SETD1A,HSD3B7,AC135048.1,STX1B,STX4,ZNF668,ZNF668,ZNF646,PRSS53,VKORC1,BCKDK,KAT8,PRSS8,PRSS36,FUS,PYCARD,C16orf98
Any migraine, FinnGen (Release 9)	rs7188250	16	53834607	T	C	0.584	-0.0343	0.0054	2.59e-10	-0.000404804	0.0112584	0.971318	0.608616	TRUE	40.346	0.000571642	Yes		FTO	RPGRIP1L,FTO
Any migraine, FinnGen (Release 9)	rs12934767	16	75456304	T	C	0.421	0.0443	0.0059	3.58e-14	0.0545969	0.0109918	6.79798e-07	0.446345	TRUE	56.3772	0.000956749	Yes	Yes	CFDP1	CTRB2,CTRB1,BCAR1,CFDP1,TMEM170A,CHST6,CHST5,TMEM231,GABARAPL2,ADAT1,KARS,TERF2IP
Any migraine, FinnGen (Release 9)	rs12445050	16	81870969	T	C	0.135	0.0896	0.0077	3.34e-31	0.0160952	0.016273	0.322629	0.128978	TRUE	135.405	0.00187498	Yes		PLCG2	CMIP,PLCG2,SDR42E1,HSD17B2
Any migraine, FinnGen (Release 9)	rs67890964	16	83979317	T	C	0.605	-0.0304	0.0055	3.47e-08	0.0163037	0.011024	0.139159	0.474827	TRUE	30.5507	0.000441702	Yes		OSGIN1	CDH13,HSBP1,MLYCD,OSGIN1,NECAB2,SLC38A8,MBTPS1,HSDL1,DNAAF1,TAF1C,ADAD2
Any migraine, FinnGen (Release 9)	rs55823018	16	88535242	T	C	0.31	-0.0483	0.0059	2.29e-16	-0.0265956	0.0121298	0.0283381	0.293879	TRUE	67.0178	0.00099801	Yes		ZFPM1	ZNF469,ZFPM1,ZC3H18,IL17C,CYBA,MVD,SNAI3,RNF166,CTU2,PIEZO1
Any migraine, FinnGen (Release 9)	rs1048483	17	1966457	T	C	0.484	0.0506	0.0054	6.6e-21	-0.0150445	0.0110192	0.172156	0.504482	TRUE	87.8038	0.00127887	Yes		DPH1,OVCA2,HIC1,SMG6	SMYD4,RPA1,RTN4RL1,DPH1,OVCA2,HIC1,SMG6,SRR
Any migraine, FinnGen (Release 9)	rs17807204	17	7784295	A	G	0.919	-0.0584	0.0104	2.02e-08	-0.0174375	0.0176702	0.323726	0.892341	TRUE	31.5325	0.000507757	Yes		LSMD1,CYB5D1,CHD3	SHBG,ATP1B2,TP53,WRAP53,EFNB3,DNAH2,KDM6B,TMEM88,LSMD1,CYB5D1,CHD3,KCNAB3,TRAPPC1,CNTROB,GUCY2D,ALOX15B,ALOX12B,ALOXE3,HES7
Any migraine, FinnGen (Release 9)	rs77542162	17	67081278	A	G	0.978	-0.1293	0.018	6.95e-13	0.0460854	0.069957	0.510046	0.993061	TRUE	51.6003	0.00071943	Yes		ABCA6	ABCA8,ABCA9,ABCA6,ABCA10,ABCA5
Any migraine, FinnGen (Release 9)	rs1805081	18	21140432	T	C	0.573	0.0295	0.0054	4.98e-08	0.0110814	0.0110126	0.314299	0.551215	TRUE	29.844	0.00042585	Yes		NPC1	TMEM241,RIOK3,C18orf8,NPC1,ANKRD29,LAMA3
Any migraine, FinnGen (Release 9)	rs2360742	19	10740574	T	C	0.205	-0.0936	0.0068	1.83e-43	0.00209145	0.0143816	0.884375	0.175237	TRUE	189.467	0.00285563	Yes		SLC44A2	TYK2,CDC37,PDE4A,KEAP1,S1PR5,ATG4D,KRI1,CDKN2D,AP1M2,SLC44A2,ILF3,QTRT1,DNM2,TMED1,C19orf38,CARM1
Any migraine, FinnGen (Release 9)	rs1054533	19	17004049	T	C	0.652	0.0313	0.0057	4.52e-08	0.024505	0.0114459	0.032279	0.644293	TRUE	30.1536	0.000444575	Yes		SIN3B,F2RL3,CPAMD8	SMIM7,TMEM38A,NWD1,SIN3B,F2RL3,CPAMD8,HAUS8,MYO9B
Any migraine, FinnGen (Release 9)	rs141622900	19	45426792	A	G	0.054	0.0877	0.012	2.33e-13	-0.00514843	0.0313422	0.869522	0.0323957	TRUE	53.4117	0.000785804	Yes		TOMM40,APOE,APOC1,APOC4,APOC4-APOC2	CEACAM19,CEACAM16,BCL3,CBLC,BCAM,PVRL2,TOMM40,APOE,APOC1,APOC4,APOC4-APOC2,APOC2,CLPTM1,RELB,CLASRP,ZNF296,GEMIN7,MARK4,PPP1R37,NKPD1,TRAPPC6A
Any migraine, FinnGen (Release 9)	rs4002471	19	49215095	T	C	0.527	0.0393	0.0054	4.22e-13	0.0159203	0.0110779	0.150683	0.43127	TRUE	52.966	0.000769993	Yes		FUT2,MAMSTR,RASIP1	KCNJ14,CYTH2,LMTK3,SULT2B1,FAM83E,SPACA4,RPL18,SPHK2,DBP,CA11,NTN5,FUT2,MAMSTR,RASIP1,IZUMO1,FUT1,FGF21,BCAT2,HSD17B14,PLEKHA4,PPP1R15A,TULP2,NUCB1,DHDH,BAX
Any migraine, FinnGen (Release 9)	rs892090	19	55539072	T	G	0.16	-0.0667	0.0075	3.57e-19	-0.0343225	0.0169222	0.0425353	0.121186	TRUE	79.0914	0.00119586	Yes		GP6,RDH13	KIR3DL1,KIR2DL4,KIR2DL3,KIR2DL1,KIR3DL2,FCAR,NCR1,NLRP7,NLRP2,GP6,RDH13,EPS8L1,PPP1R12C,TNNT1,TNNI3,DNAAF3,SYT5,PTPRH,TMEM86B,AC010327.2,PPP6R1,HSPBP1
Any migraine, FinnGen (Release 9)	rs6132574	20	23175922	T	G	0.821	0.0711	0.0071	1.46e-23	0.0278782	0.0138662	0.0443772	0.805828	TRUE	100.282	0.00148582	Yes		NA	SSTR4,THBD,CD93,NXT1,GZF1,NAPB,CSTL1
Any migraine, FinnGen (Release 9)	rs6060308	20	33794378	A	G	0.285	0.0959	0.0059	5.19e-59	-0.01231	0.0117821	0.296113	0.318868	TRUE	264.2	0.00374816	Yes		EDEM2	MYH7B,TRPC4AP,EDEM2,PROCR,MMP24,EIF6,FAM83C,UQCC1,GDF5OS,GDF5,CEP250
Any migraine, FinnGen (Release 9)	rs713996	22	33177778	A	G	0.392	-0.0334	0.0055	1.56e-09	-0.0015123	0.0111068	0.891695	0.419551	TRUE	36.878	0.000531756	Yes		SYN3,TIMP3	SYN3,TIMP3
Any migraine, FinnGen (Release 9)	rs5757675	22	39838892	T	G	0.738	-0.0342	0.0061	2.1e-08	0.00422545	0.0124347	0.734	0.739257	TRUE	31.4335	0.000452314	Yes		TAB1,MGAT3	PDGFB,RPL3,SYNGR1,TAB1,MGAT3,MIEF1,ATF4,RPS19BP1,CACNA1I
Any migraine, FinnGen (Release 9)	rs13055886	22	43104750	T	C	0.689	0.0448	0.0059	2.35e-14	-0.00428054	0.0127475	0.737026	0.75177	TRUE	57.657	0.000860133	Yes		A4GALT	RRP7A,SERHL2,POLDIP3,CYB5R3,ATP5L2,A4GALT,ARFGAP3,PACSIN2
Any migraine, FinnGen (Release 9)	rs738408	22	44324730	T	C	0.222	-0.0396	0.0065	1.12e-09	-0.00493856	0.0130749	0.705645	0.227019	TRUE	37.1162	0.000541693	Yes		PNPLA3	EFCAB6,SULT4A1,PNPLA5,PNPLA3,SAMM50,PARVB,PARVG
Migraine with aura, FinnGen (Release 9)	rs12097293	1	11197467	A	G	0.767	-0.0406	0.0072	1.57e-08	-0.0125524	0.0194775	0.51928	0.770917	TRUE	31.7971	0.00058916	Yes		MTOR	C1orf127,TARDBP,MASP2,SRM,EXOSC10,MTOR,ANGPTL7,UBIAD1
Migraine with aura, FinnGen (Release 9)	rs3754120	1	118146031	T	G	0.946	-0.0677	0.0117	8.2e-09	0.0406544	0.0352387	0.248629	0.943014	TRUE	33.4816	0.000468266	Yes		FAM46C	MAN1A2,FAM46C
Migraine with aura, FinnGen (Release 9)	rs6693697	1	150264106	T	C	0.38	0.0382	0.0063	1.62e-09	0.00667063	0.0172083	0.698282	0.349659	TRUE	36.7659	0.000687594	Yes		C1orf54,C1orf51,MRPS21	VPS45,PLEKHO1,ANP32E,CA14,APH1A,C1orf54,C1orf51,MRPS21,PRPF3,RPRD2,TARS2,ECM1
Migraine with aura, FinnGen (Release 9)	rs1870940	1	154984363	A	G	0.275	0.0348	0.006	7.15e-09	0.0128212	0.0192929	0.506336	0.236742	TRUE	33.64	0.000482902	Yes		FLAD1,LENEP,ZBTB7B,DCST2	KCNN3,PMVK,PBXIP1,PYGO2,SHC1,CKS1B,FLAD1,LENEP,ZBTB7B,DCST2,DCST1,ADAM15,EFNA4,EFNA3,EFNA1,SLC50A1,DPM3,KRTCAP2,TRIM46,MUC1,THBS3,MTX1,GBA,FAM189B,SCAMP3,CLK2
Migraine with aura, FinnGen (Release 9)	rs61804164	1	161623025	C	G	0.143	0.0474	0.0084	1.99e-08	NA	NA	NA	NA	NA	31.8418	0.000550685	NO		FCGR2B	FCGR2A,HSPA6,FCGR3A,FCGR2B,FCGR3B,FCRLA,FCRLB,DUSP12,ATF6
Migraine with aura, FinnGen (Release 9)	rs6025	1	169519049	T	C	0.031	0.8258	0.0127	1e-200	NA	NA	NA	NA	NA	4228.07	0.0409699	NO		F5	NME7,BLZF1,CCDC181,SLC19A2,F5,SELP,C1orf112,SELL,SELE,METTL18
Migraine with aura, FinnGen (Release 9)	rs3001023	1	201768789	A	G	0.4	-0.0397	0.0055	6.39e-13	0.0154578	0.0165113	0.349173	0.425414	TRUE	52.1021	0.000756523	Yes		NAV1	AC096677.1,NAV1,IPO9,SHISA4,LMOD1,TIMM17A,RNPEP,ELF3
Migraine with aura, FinnGen (Release 9)	rs78667607	1	207271862	T	G	0.953	-0.1144	0.013	1.37e-18	-0.0445572	0.0414931	0.282892	0.959786	TRUE	77.44	0.00117239	Yes		PFKFB2,C4BPB,C4BPA	IL20,IL24,FAIM3,PIGR,FCAMR,C1orf116,YOD1,PFKFB2,C4BPB,C4BPA,CD55
Migraine with aura, FinnGen (Release 9)	rs57615042	1	218699815	A	G	0.879	-0.0552	0.0082	1.99e-11	0.0272597	0.0232409	0.240828	0.855008	TRUE	45.3159	0.00064816	Yes		C1orf143	RRP15,TGFB2,C1orf143
Migraine with aura, FinnGen (Release 9)	rs2087072	1	243829549	A	G	0.672	-0.0314	0.0057	4.9e-08	0.0245992	0.0169509	0.146723	0.634599	TRUE	30.3466	0.000434643	Yes		AKT3	SDCCAG8,AKT3
Migraine with aura, FinnGen (Release 9)	rs3811444	1	248039451	T	C	0.34	-0.037	0.0057	5.73e-11	0.0143936	0.0171664	0.401765	0.345655	TRUE	42.136	0.000614407	Yes		TRIM58,OR2W3	OR13G1,OR6F1,OR14A2,OR14K1,OR1C1,OR14A16,OR11L1,TRIM58,OR2W3,OR2T8,OR2AJ1,OR2L13,OR2L8,OR2AK2,OR2L5,OR2L2,OR2L3
Migraine with aura, FinnGen (Release 9)	rs10181664	2	36783215	T	C	0.31	0.0435	0.0058	4.9e-14	0.0378712	0.0172015	0.0276924	0.341655	TRUE	56.25	0.000809505	Yes		CRIM1,FEZ2	CRIM1,FEZ2,VIT
Migraine with aura, FinnGen (Release 9)	rs59985551	2	56106928	T	C	0.226	-0.0355	0.0065	3.94e-08	-0.0282294	0.01957	0.149166	0.225436	TRUE	29.8284	0.000440896	Yes		EFEMP1	PNPT1,EFEMP1
Migraine with aura, FinnGen (Release 9)	rs1867312	2	68619981	A	C	0.558	-0.0485	0.0054	2.11e-19	-0.0112166	0.0164453	0.495204	0.571242	TRUE	80.667	0.0011603	Yes		PLEK	WDR92,PNO1,PPP3R1,CNRIP1,PLEK,FBXO48,APLF
Migraine with aura, FinnGen (Release 9)	rs1799809	2	128175875	A	G	0.58	-0.0631	0.0054	1.93e-31	-0.00328562	0.0170833	0.847484	0.63776	TRUE	136.544	0.00193984	Yes		PROC,IWS1	CYP27C1,ERCC3,MAP3K2,PROC,IWS1,MYO7B,LIMS2,GPR17
Migraine with aura, FinnGen (Release 9)	rs78872368	2	198545250	C	G	0.2	-0.0448	0.0082	4.32e-08	-0.00298444	0.0200856	0.88188	0.209164	TRUE	29.8489	0.000642253	Yes		RFTN2	SF3B1,COQ10B,HSPD1,HSPE1,MOB4,RFTN2,MARS2,BOLL,PLCL1
Migraine with aura, FinnGen (Release 9)	rs1047891	2	211540507	A	C	0.309	0.0361	0.0058	3.8e-10	0.0283559	0.0174469	0.104105	0.32109	TRUE	38.7399	0.00055652	Yes		CPS1	LANCL1,CPS1
Migraine with aura, FinnGen (Release 9)	rs6795524	3	93650604	A	G	0.975	-0.1421	0.0168	2.93e-17	0.0571331	0.0696782	0.412241	0.985842	TRUE	71.5434	0.00098438	Yes		PROS1	PROS1,ARL13B,STX19,DHFRL1,NSUN3
Migraine with aura, FinnGen (Release 9)	rs9872742	3	126273130	A	G	0.651	-0.0392	0.0061	1.08e-10	-0.00166077	0.0169105	0.921766	0.630374	TRUE	41.2964	0.000698246	Yes	Yes	CHST13,C3orf22,TXNRD3,TXNRD3NB	KLF15,CCDC37,ZXDC,UROC1,CHST13,C3orf22,TXNRD3,TXNRD3NB,CHCHD6
Migraine with aura, FinnGen (Release 9)	rs9854955	3	156795525	A	G	0.609	0.0383	0.0056	6.12e-12	-0.0268283	0.0173218	0.121424	0.66834	TRUE	46.7758	0.000698589	Yes		NA	LEKR1,CCNL1,VEPH1
Migraine with aura, FinnGen (Release 9)	rs5030062	3	186454180	A	C	0.631	-0.0398	0.0055	6.38e-13	-0.00474366	0.0171338	0.781889	0.65193	TRUE	52.365	0.000737653	Yes		KNG1	CRYGS,TBCCD1,DNAJB11,AHSG,FETUB,HRG,KNG1,EIF4A2,RFC4,ADIPOQ,ST6GAL1
Migraine with aura, FinnGen (Release 9)	rs56324901	3	194788252	A	G	0.202	-0.0447	0.0067	3.11e-11	0.00129881	0.020504	0.949493	0.19839	TRUE	44.5108	0.000644168	Yes		XXYLT1	XXYLT1,ACAP2
Migraine with aura, FinnGen (Release 9)	rs10516757	4	86704797	A	G	0.873	0.0527	0.0082	1.25e-10	0.0560613	0.024618	0.0227714	0.872139	TRUE	41.3041	0.000615842	Yes		ARHGAP24	ARHGAP24,MAPK10
Migraine with aura, FinnGen (Release 9)	rs2066864	4	155525695	A	G	0.256	0.176	0.006	1.06e-190	-0.00507163	0.0177977	0.775674	0.300808	TRUE	860.444	0.0117996	Yes		FGA,FGG	DCHS2,PLRG1,FGB,FGA,FGG,LRAT,RBM46
Migraine with aura, FinnGen (Release 9)	rs2289252	4	187207381	T	C	0.403	0.1623	0.0054	3.54e-196	0.0118318	0.0165168	0.473776	0.424856	TRUE	903.336	0.012675	Yes		F11	TLR3,FAM149A,AC110771.1,CYP4V2,KLKB1,F11,RP11-215A19.2,MTNR1A
Migraine with aura, FinnGen (Release 9)	rs1173727	5	32830521	T	C	0.406	0.0336	0.0054	5.62e-10	0.0111538	0.0165585	0.500563	0.414036	TRUE	38.716	0.000544529	Yes		NA	SUB1,NPR3
Migraine with aura, FinnGen (Release 9)	rs12517759	5	38709629	A	G	0.289	0.0361	0.0059	1.22e-09	-0.00628011	0.0177338	0.723239	0.312872	TRUE	37.4378	0.000535565	Yes		NA	EGFLAM,LIFR,OSMR,RICTOR
Migraine with aura, FinnGen (Release 9)	rs889269	5	108165445	T	C	0.778	-0.0388	0.0069	1.99e-08	0.00358036	0.0207409	0.862948	0.805162	TRUE	31.6202	0.000520027	Yes	Yes	FER	FER
Migraine with aura, FinnGen (Release 9)	rs55747751	5	132397351	A	G	0.099	-0.0732	0.0096	2.62e-14	-0.0370793	0.0359789	0.302737	0.0565235	TRUE	58.1406	0.000955899	Yes		HSPA4	SOWAHA,SHROOM1,GDF9,UQCRQ,LEAP2,AFF4,ZCCHC10,HSPA4,FSTL4
Migraine with aura, FinnGen (Release 9)	rs7744054	6	121863829	T	G	0.536	-0.0301	0.0054	2.75e-08	-0.01629	0.0171367	0.341812	0.642855	TRUE	31.0703	0.000450657	Yes		NA	TBC1D32,GJA1
Migraine with aura, FinnGen (Release 9)	rs9373523	6	147701133	T	G	0.43	-0.0389	0.0054	8.44e-13	-0.018086	0.0163484	0.268605	0.477543	TRUE	51.8933	0.000741776	Yes		STXBP5	STXBP5,SAMD5
Migraine with aura, FinnGen (Release 9)	rs1513275	7	28259233	T	C	0.803	0.0387	0.0069	2.58e-08	0.0205103	0.0215066	0.340248	0.822794	TRUE	31.4575	0.000473842	Yes		NA	JAZF1,CREB5
Migraine with aura, FinnGen (Release 9)	rs42038	7	92243719	T	C	0.299	0.0362	0.0058	6.17e-10	-0.0198011	0.0181075	0.274162	0.285007	TRUE	38.9548	0.000549334	Yes		CDK6	ANKIB1,GATAD1,ERVW-1,PEX1,RBM48,FAM133B,CDK6
Migraine with aura, FinnGen (Release 9)	rs67694436	8	6654220	T	C	0.366	-0.0368	0.0058	1.74e-10	-0.00863897	0.0167503	0.60603	0.393345	TRUE	40.2568	0.000628487	Yes		NA	MCPH1,ANGPT2,AGPAT5,DEFB1,DEFA6,DEFA4,DEFA1,DEFA1B,DEFA3
Migraine with aura, FinnGen (Release 9)	rs34290760	8	9185179	C	G	0.962	-0.0994	0.0147	1.48e-11	-0.0675465	0.0325508	0.0379761	0.935037	TRUE	45.7234	0.000722373	Yes		NA	ERI1,PPP1R3B,TNKS
Migraine with aura, FinnGen (Release 9)	rs10087301	8	27820792	A	G	0.812	0.0493	0.007	1.36e-12	-0.00548026	0.0199765	0.783827	0.788478	TRUE	49.6018	0.000742058	Yes		SCARA5	CCDC25,ESCO2,PBK,SCARA5,NUGGC,ELP3
Migraine with aura, FinnGen (Release 9)	rs2978457	8	42324760	T	C	0.523	0.0344	0.0058	2.14e-09	-0.0154277	0.0166253	0.353425	0.575855	TRUE	35.1772	0.000590428	Yes		SLC20A2	IKBKB,POLB,DKK4,VDAC3,SLC20A2,SMIM19,CHRNB3
Migraine with aura, FinnGen (Release 9)	rs6993770	8	106581528	A	T	0.737	0.0701	0.0062	8.31e-30	0.0178924	0.0197823	0.365751	0.775732	TRUE	127.836	0.00190497	Yes		ZFPM2	ZFPM2
Migraine with aura, FinnGen (Release 9)	rs10993706	9	93602967	A	G	0.925	0.0603	0.0104	6.1e-09	0.00894261	0.0302066	0.767194	0.92011	TRUE	33.6177	0.000504507	Yes		SYK	DIRAS2,SYK
Migraine with aura, FinnGen (Release 9)	rs10990535	9	99091009	T	C	0.242	-0.0377	0.0063	1.92e-09	-0.0293415	0.0185556	0.113815	0.265259	TRUE	35.8098	0.000521432	Yes		SLC35D2	HSD17B3,SLC35D2,ZNF367,HABP4,CDC14B
Migraine with aura, FinnGen (Release 9)	rs635634	9	136155000	T	C	0.188	0.2904	0.0065	1e-200	0.0634963	0.0200197	0.00151551	0.201691	TRUE	1996.03	0.0257476	Yes		NA	GTF3C5,CEL,RALGDS,GBGT1,OBP2B,SURF6,MED22,RPL7A,SURF1,SURF2,SURF4,C9orf96,REXO4,ADAMTS13,CACFD1,SLC2A6,TMEM8C,ADAMTSL2
Migraine with aura, FinnGen (Release 9)	rs7905967	10	21873295	T	G	0.304	0.0356	0.0061	4.62e-09	-0.013902	0.0176373	0.43057	0.307345	TRUE	34.0597	0.000536306	Yes		MLLT10	CASC10,SKIDA1,MLLT10,DNAJC1
Migraine with aura, FinnGen (Release 9)	rs78707713	10	71245276	T	C	0.868	0.1773	0.0084	1.6e-99	-0.00536611	0.0265557	0.839862	0.892124	TRUE	445.511	0.00720346	Yes		TSPAN15	HKDC1,HK1,TACR2,TSPAN15,NEUROG3,C10orf35
Migraine with aura, FinnGen (Release 9)	rs7069316	10	96000282	A	G	0.572	0.0312	0.0055	1.04e-08	0.0199223	0.0163231	0.222277	0.510804	TRUE	32.1798	0.000476627	Yes		PLCE1	PLCE1,NOC3L,TBC1D12
Migraine with aura, FinnGen (Release 9)	rs10886430	10	121010256	A	G	0.88	-0.1025	0.0087	6.14e-32	-0.0183009	0.0286801	0.523405	0.907093	TRUE	138.806	0.00221892	Yes		GRK5	NANOS1,EIF3A,FAM45A,SFXN4,PRDX3,GRK5,RGS10
Migraine with aura, FinnGen (Release 9)	rs187674625	11	49933868	A	G	0.018	0.1458	0.0264	3.39e-08	0.0744641	0.0567516	0.189485	0.0228223	TRUE	30.5005	0.0007515	Yes		NA	OR4C13,OR4C12
Migraine with aura, FinnGen (Release 9)	rs174566	11	61592362	A	G	0.641	0.0513	0.0056	5.97e-20	0.00301899	0.0165602	0.855344	0.587454	TRUE	83.9187	0.0012112	Yes		FADS2,FADS1	SYT7,DAGLA,MYRF,TMEM258,FEN1,FADS2,FADS1,FADS3,RAB3IL1,BEST1,FTH1,AP003733.1
Migraine with aura, FinnGen (Release 9)	rs60509203	11	77641359	A	G	0.875	-0.0489	0.0086	1.39e-08	-0.00306068	0.0205954	0.881861	0.807893	TRUE	32.3311	0.000523077	Yes		AAMDC,INTS4	RSF1,AAMDC,INTS4,KCTD14,NDUFC2-KCTD14,THRSP,NDUFC2,ALG8,KCTD21
Migraine with aura, FinnGen (Release 9)	rs35257264	11	126296816	T	C	0.027	0.1094	0.0167	5.34e-11	0.029448	0.0797929	0.712087	0.0107749	TRUE	42.9143	0.000628842	Yes		ST3GAL4,KIRREL3	RPUSD4,FAM118B,SRPR,FOXRED1,TIRAP,DCPS,ST3GAL4,KIRREL3
Migraine with aura, FinnGen (Release 9)	rs7135039	12	6160614	T	C	0.37	0.0612	0.0056	4.6e-28	0.000242585	0.017219	0.98876	0.352915	TRUE	119.434	0.00174612	Yes		VWF	ANO2,VWF,CD9
Migraine with aura, FinnGen (Release 9)	rs11054402	12	11791029	T	C	0.414	0.0317	0.0057	2.7e-08	-0.00237136	0.0167364	0.887326	0.391058	TRUE	30.9292	0.000487581	Yes		ETV6	PRB1,PRB2,ETV6
Migraine with aura, FinnGen (Release 9)	rs11044893	12	19994917	C	G	0.911	-0.0561	0.0096	4.89e-09	0.02113	0.0371722	0.569739	0.94793	TRUE	34.1494	0.000510345	Yes		NA	AEBP2
Migraine with aura, FinnGen (Release 9)	rs4759076	12	54729872	T	C	0.519	0.0422	0.0057	1.98e-13	0.0108804	0.0167156	0.515103	0.418698	TRUE	54.8119	0.000889134	Yes		COPZ1	SMUG1,CBX5,HNRNPA1,NFE2,COPZ1,GPR84,ZNF385A,ITGA5,GTSF1,NCKAP1L,PDE1B,PPP1R1A
Migraine with aura, FinnGen (Release 9)	rs7960840	12	71121027	A	T	0.257	-0.0347	0.0062	2.41e-08	0.00787	0.0195219	0.686847	0.23018	TRUE	31.3239	0.000459844	Yes		PTPRR	PTPRB,PTPRR
Migraine with aura, FinnGen (Release 9)	rs3751198	12	104147207	A	G	0.406	-0.0355	0.0055	1.2e-10	-0.00968485	0.0165868	0.559295	0.442849	TRUE	41.6612	0.000607854	Yes		STAB2,NT5DC3	STAB2,NT5DC3,HSP90B1,C12orf73,TDG,GLT8D2
Migraine with aura, FinnGen (Release 9)	rs597808	12	111973358	A	G	0.472	0.0385	0.0054	9.22e-13	0.0326957	0.0165698	0.0484708	0.413945	TRUE	50.8316	0.000738801	Yes		ATXN2	CUX2,FAM109A,SH2B3,ATXN2,BRAP,ACAD10,RP11-162P23.2,ALDH2
Migraine with aura, FinnGen (Release 9)	rs4759420	12	123794871	C	G	0.789	0.0427	0.0066	1.13e-10	0.0241037	0.0199958	0.228034	0.790136	TRUE	41.857	0.000607079	Yes		SBNO1	PITPNM2,MPHOSPH9,C12orf65,CDK2AP1,SBNO1,SETD8,RILPL2,SNRNP35,RILPL1
Migraine with aura, FinnGen (Release 9)	rs3211752	13	113787459	A	G	0.518	-0.0593	0.0054	1.28e-27	0.0395442	0.0166535	0.0175711	0.59221	TRUE	120.593	0.00175597	Yes		F7,F10	ATP11A,MCF2L,F7,F10,PROZ,PCID2,CUL4A,LAMP1,GRTP1
Migraine with aura, FinnGen (Release 9)	rs1190982	14	58815839	T	C	0.32	-0.0366	0.0058	2.9e-10	0.00150252	0.0167936	0.928708	0.381521	TRUE	39.8205	0.000582977	Yes		ARID4A	C14orf37,ACTR10,PSMA3,ARID4A,TOMM20L,TIMM9,KIAA0586
Migraine with aura, FinnGen (Release 9)	rs12887044	14	75255659	T	C	0.684	0.0406	0.0058	2.99e-12	0.0095879	0.016918	0.570899	0.629194	TRUE	49	0.000712566	Yes		YLPM1	LTBP2,AREL1,AC007956.1,FCF1,YLPM1,PROX2,DLST,RPS6KL1,PGF,EIF2B2,MLH3
Migraine with aura, FinnGen (Release 9)	rs1884841	14	92309229	A	G	0.426	0.047	0.0054	3.26e-18	-0.01562	0.0164019	0.34093	0.443855	TRUE	75.7545	0.00108031	Yes		TC2N	CATSPERB,TC2N,FBLN5,TRIP11,ATXN3
Migraine with aura, FinnGen (Release 9)	rs12898055	14	103835290	A	C	0.673	-0.0346	0.0058	1.81e-09	0.0121973	0.0164527	0.458477	0.558383	TRUE	35.5874	0.00052692	Yes		MARK3	TNFAIP2,EIF5,MARK3,CKB,TRMT61A,BAG5,KLC1,APOPT1,RP11-73M18.2
Migraine with aura, FinnGen (Release 9)	rs139974673	15	44027885	T	C	0.975	0.1253	0.0187	1.83e-11	0.155284	0.117129	0.184922	0.994898	TRUE	44.8972	0.000765379	Yes		STRC,PDIA3	TP53BP1,MAP1A,PPIP5K1,CKMT1B,STRC,CATSPER2,CKMT1A,PDIA3,ELL3,SERF2,SERINC4,HYPK,MFAP1,WDR76,FRMD5
Migraine with aura, FinnGen (Release 9)	rs17502085	15	96125226	A	G	0.243	0.0391	0.0063	4.68e-10	0.0148534	0.0191447	0.437839	0.242348	TRUE	38.5188	0.000562452	Yes		NA	NA
Migraine with aura, FinnGen (Release 9)	rs4889599	16	30968589	T	C	0.628	-0.0343	0.0056	7.77e-10	-0.0054454	0.0170624	0.749615	0.645365	TRUE	37.5156	0.000549694	Yes		FBXL19,ORAI3,SETD1A	SRCAP,PHKG2,C16orf93,RNF40,ZNF629,BCL7C,CTF1,FBXL19,ORAI3,SETD1A,HSD3B7,AC135048.1,STX1B,STX4,ZNF668,ZNF668,ZNF646,PRSS53,VKORC1,BCKDK,KAT8,PRSS8,PRSS36,FUS,PYCARD,C16orf98
Migraine with aura, FinnGen (Release 9)	rs7188250	16	53834607	T	C	0.584	-0.0343	0.0054	2.59e-10	-0.00171203	0.0167606	0.91864	0.608569	TRUE	40.346	0.000571642	Yes		FTO	RPGRIP1L,FTO
Migraine with aura, FinnGen (Release 9)	rs12934767	16	75456304	T	C	0.421	0.0443	0.0059	3.58e-14	0.0434447	0.016348	0.00787263	0.445725	TRUE	56.3772	0.000956749	Yes	Yes	CFDP1	CTRB2,CTRB1,BCAR1,CFDP1,TMEM170A,CHST6,CHST5,TMEM231,GABARAPL2,ADAT1,KARS,TERF2IP
Migraine with aura, FinnGen (Release 9)	rs12445050	16	81870969	T	C	0.135	0.0896	0.0077	3.34e-31	-0.00692089	0.0242098	0.774977	0.128792	TRUE	135.405	0.00187498	Yes		PLCG2	CMIP,PLCG2,SDR42E1,HSD17B2
Migraine with aura, FinnGen (Release 9)	rs67890964	16	83979317	T	C	0.605	-0.0304	0.0055	3.47e-08	0.0195143	0.0164197	0.234648	0.474856	TRUE	30.5507	0.000441702	Yes		OSGIN1	CDH13,HSBP1,MLYCD,OSGIN1,NECAB2,SLC38A8,MBTPS1,HSDL1,DNAAF1,TAF1C,ADAD2
Migraine with aura, FinnGen (Release 9)	rs55823018	16	88535242	T	C	0.31	-0.0483	0.0059	2.29e-16	-0.0355895	0.0180427	0.0485512	0.294092	TRUE	67.0178	0.00099801	Yes		ZFPM1	ZNF469,ZFPM1,ZC3H18,IL17C,CYBA,MVD,SNAI3,RNF166,CTU2,PIEZO1
Migraine with aura, FinnGen (Release 9)	rs1048483	17	1966457	T	C	0.484	0.0506	0.0054	6.6e-21	-0.00472144	0.0163893	0.773284	0.504666	TRUE	87.8038	0.00127887	Yes		DPH1,OVCA2,HIC1,SMG6	SMYD4,RPA1,RTN4RL1,DPH1,OVCA2,HIC1,SMG6,SRR
Migraine with aura, FinnGen (Release 9)	rs17807204	17	7784295	A	G	0.919	-0.0584	0.0104	2.02e-08	0.00240199	0.0263187	0.927282	0.892454	TRUE	31.5325	0.000507757	Yes		LSMD1,CYB5D1,CHD3	SHBG,ATP1B2,TP53,WRAP53,EFNB3,DNAH2,KDM6B,TMEM88,LSMD1,CYB5D1,CHD3,KCNAB3,TRAPPC1,CNTROB,GUCY2D,ALOX15B,ALOX12B,ALOXE3,HES7
Migraine with aura, FinnGen (Release 9)	rs77542162	17	67081278	A	G	0.978	-0.1293	0.018	6.95e-13	0.0808809	0.104376	0.438396	0.993041	TRUE	51.6003	0.00071943	Yes		ABCA6	ABCA8,ABCA9,ABCA6,ABCA10,ABCA5
Migraine with aura, FinnGen (Release 9)	rs1805081	18	21140432	T	C	0.573	0.0295	0.0054	4.98e-08	0.00100202	0.0163901	0.951251	0.551152	TRUE	29.844	0.00042585	Yes		NPC1	TMEM241,RIOK3,C18orf8,NPC1,ANKRD29,LAMA3
Migraine with aura, FinnGen (Release 9)	rs2360742	19	10740574	T	C	0.205	-0.0936	0.0068	1.83e-43	-0.028199	0.0213926	0.187447	0.175096	TRUE	189.467	0.00285563	Yes		SLC44A2	TYK2,CDC37,PDE4A,KEAP1,S1PR5,ATG4D,KRI1,CDKN2D,AP1M2,SLC44A2,ILF3,QTRT1,DNM2,TMED1,C19orf38,CARM1
Migraine with aura, FinnGen (Release 9)	rs1054533	19	17004049	T	C	0.652	0.0313	0.0057	4.52e-08	0.0432577	0.017037	0.0111153	0.644274	TRUE	30.1536	0.000444575	Yes		SIN3B,F2RL3,CPAMD8	SMIM7,TMEM38A,NWD1,SIN3B,F2RL3,CPAMD8,HAUS8,MYO9B
Migraine with aura, FinnGen (Release 9)	rs141622900	19	45426792	A	G	0.054	0.0877	0.012	2.33e-13	-0.0367956	0.046777	0.431506	0.0323967	TRUE	53.4117	0.000785804	Yes		TOMM40,APOE,APOC1,APOC4,APOC4-APOC2	CEACAM19,CEACAM16,BCL3,CBLC,BCAM,PVRL2,TOMM40,APOE,APOC1,APOC4,APOC4-APOC2,APOC2,CLPTM1,RELB,CLASRP,ZNF296,GEMIN7,MARK4,PPP1R37,NKPD1,TRAPPC6A
Migraine with aura, FinnGen (Release 9)	rs4002471	19	49215095	T	C	0.527	0.0393	0.0054	4.22e-13	0.0156135	0.0164857	0.343591	0.431188	TRUE	52.966	0.000769993	Yes		FUT2,MAMSTR,RASIP1	KCNJ14,CYTH2,LMTK3,SULT2B1,FAM83E,SPACA4,RPL18,SPHK2,DBP,CA11,NTN5,FUT2,MAMSTR,RASIP1,IZUMO1,FUT1,FGF21,BCAT2,HSD17B14,PLEKHA4,PPP1R15A,TULP2,NUCB1,DHDH,BAX
Migraine with aura, FinnGen (Release 9)	rs892090	19	55539072	T	G	0.16	-0.0667	0.0075	3.57e-19	-0.0812598	0.0256456	0.0015319	0.121249	TRUE	79.0914	0.00119586	Yes		GP6,RDH13	KIR3DL1,KIR2DL4,KIR2DL3,KIR2DL1,KIR3DL2,FCAR,NCR1,NLRP7,NLRP2,GP6,RDH13,EPS8L1,PPP1R12C,TNNT1,TNNI3,DNAAF3,SYT5,PTPRH,TMEM86B,AC010327.2,PPP6R1,HSPBP1
Migraine with aura, FinnGen (Release 9)	rs6132574	20	23175922	T	G	0.821	0.0711	0.0071	1.46e-23	0.0136438	0.0206341	0.508468	0.80563	TRUE	100.282	0.00148582	Yes		NA	SSTR4,THBD,CD93,NXT1,GZF1,NAPB,CSTL1
Migraine with aura, FinnGen (Release 9)	rs6060308	20	33794378	A	G	0.285	0.0959	0.0059	5.19e-59	0.0140725	0.0175199	0.421843	0.31907	TRUE	264.2	0.00374816	Yes		EDEM2	MYH7B,TRPC4AP,EDEM2,PROCR,MMP24,EIF6,FAM83C,UQCC1,GDF5OS,GDF5,CEP250
Migraine with aura, FinnGen (Release 9)	rs713996	22	33177778	A	G	0.392	-0.0334	0.0055	1.56e-09	-0.0114553	0.0165237	0.488143	0.419473	TRUE	36.878	0.000531756	Yes		SYN3,TIMP3	SYN3,TIMP3
Migraine with aura, FinnGen (Release 9)	rs5757675	22	39838892	T	G	0.738	-0.0342	0.0061	2.1e-08	0.00610417	0.0184783	0.741141	0.739299	TRUE	31.4335	0.000452314	Yes		TAB1,MGAT3	PDGFB,RPL3,SYNGR1,TAB1,MGAT3,MIEF1,ATF4,RPS19BP1,CACNA1I
Migraine with aura, FinnGen (Release 9)	rs13055886	22	43104750	T	C	0.689	0.0448	0.0059	2.35e-14	0.00816935	0.0189543	0.666468	0.751855	TRUE	57.657	0.000860133	Yes		A4GALT	RRP7A,SERHL2,POLDIP3,CYB5R3,ATP5L2,A4GALT,ARFGAP3,PACSIN2
Migraine with aura, FinnGen (Release 9)	rs738408	22	44324730	T	C	0.222	-0.0396	0.0065	1.12e-09	0.0132308	0.0194505	0.49636	0.227118	TRUE	37.1162	0.000541693	Yes		PNPLA3	EFCAB6,SULT4A1,PNPLA5,PNPLA3,SAMM50,PARVB,PARVG
Migraine without aura, FinnGen (Release 9)	rs12097293	1	11197467	A	G	0.767	-0.0406	0.0072	1.57e-08	0.031323	0.0211822	0.139209	0.771102	TRUE	31.7971	0.00058916	Yes		MTOR	C1orf127,TARDBP,MASP2,SRM,EXOSC10,MTOR,ANGPTL7,UBIAD1
Migraine without aura, FinnGen (Release 9)	rs3754120	1	118146031	T	G	0.946	-0.0677	0.0117	8.2e-09	0.0230298	0.0382414	0.547027	0.942982	TRUE	33.4816	0.000468266	Yes		FAM46C	MAN1A2,FAM46C
Migraine without aura, FinnGen (Release 9)	rs6693697	1	150264106	T	C	0.38	0.0382	0.0063	1.62e-09	0.0555744	0.0185825	0.00278356	0.349909	TRUE	36.7659	0.000687594	Yes		C1orf54,C1orf51,MRPS21	VPS45,PLEKHO1,ANP32E,CA14,APH1A,C1orf54,C1orf51,MRPS21,PRPF3,RPRD2,TARS2,ECM1
Migraine without aura, FinnGen (Release 9)	rs1870940	1	154984363	A	G	0.275	0.0348	0.006	7.15e-09	0.0164458	0.0209425	0.432288	0.236763	TRUE	33.64	0.000482902	Yes		FLAD1,LENEP,ZBTB7B,DCST2	KCNN3,PMVK,PBXIP1,PYGO2,SHC1,CKS1B,FLAD1,LENEP,ZBTB7B,DCST2,DCST1,ADAM15,EFNA4,EFNA3,EFNA1,SLC50A1,DPM3,KRTCAP2,TRIM46,MUC1,THBS3,MTX1,GBA,FAM189B,SCAMP3,CLK2
Migraine without aura, FinnGen (Release 9)	rs61804164	1	161623025	C	G	0.143	0.0474	0.0084	1.99e-08	NA	NA	NA	NA	NA	31.8418	0.000550685	NO		FCGR2B	FCGR2A,HSPA6,FCGR3A,FCGR2B,FCGR3B,FCRLA,FCRLB,DUSP12,ATF6
Migraine without aura, FinnGen (Release 9)	rs6025	1	169519049	T	C	0.031	0.8258	0.0127	1e-200	NA	NA	NA	NA	NA	4228.07	0.0409699	NO		F5	NME7,BLZF1,CCDC181,SLC19A2,F5,SELP,C1orf112,SELL,SELE,METTL18
Migraine without aura, FinnGen (Release 9)	rs3001023	1	201768789	A	G	0.4	-0.0397	0.0055	6.39e-13	0.0149323	0.0179176	0.404625	0.425404	TRUE	52.1021	0.000756523	Yes		NAV1	AC096677.1,NAV1,IPO9,SHISA4,LMOD1,TIMM17A,RNPEP,ELF3
Migraine without aura, FinnGen (Release 9)	rs78667607	1	207271862	T	G	0.953	-0.1144	0.013	1.37e-18	0.0388961	0.045076	0.388191	0.959865	TRUE	77.44	0.00117239	Yes		PFKFB2,C4BPB,C4BPA	IL20,IL24,FAIM3,PIGR,FCAMR,C1orf116,YOD1,PFKFB2,C4BPB,C4BPA,CD55
Migraine without aura, FinnGen (Release 9)	rs57615042	1	218699815	A	G	0.879	-0.0552	0.0082	1.99e-11	-0.0102394	0.0252306	0.684867	0.854885	TRUE	45.3159	0.00064816	Yes		C1orf143	RRP15,TGFB2,C1orf143
Migraine without aura, FinnGen (Release 9)	rs2087072	1	243829549	A	G	0.672	-0.0314	0.0057	4.9e-08	0.00993943	0.0184106	0.589283	0.6345	TRUE	30.3466	0.000434643	Yes		AKT3	SDCCAG8,AKT3
Migraine without aura, FinnGen (Release 9)	rs3811444	1	248039451	T	C	0.34	-0.037	0.0057	5.73e-11	0.00461732	0.0186317	0.804274	0.345578	TRUE	42.136	0.000614407	Yes		TRIM58,OR2W3	OR13G1,OR6F1,OR14A2,OR14K1,OR1C1,OR14A16,OR11L1,TRIM58,OR2W3,OR2T8,OR2AJ1,OR2L13,OR2L8,OR2AK2,OR2L5,OR2L2,OR2L3
Migraine without aura, FinnGen (Release 9)	rs10181664	2	36783215	T	C	0.31	0.0435	0.0058	4.9e-14	0.0221179	0.0186795	0.236384	0.341521	TRUE	56.25	0.000809505	Yes		CRIM1,FEZ2	CRIM1,FEZ2,VIT
Migraine without aura, FinnGen (Release 9)	rs59985551	2	56106928	T	C	0.226	-0.0355	0.0065	3.94e-08	0.0227336	0.0212402	0.284478	0.225671	TRUE	29.8284	0.000440896	Yes		EFEMP1	PNPT1,EFEMP1
Migraine without aura, FinnGen (Release 9)	rs1867312	2	68619981	A	C	0.558	-0.0485	0.0054	2.11e-19	0.00336322	0.0178494	0.850546	0.571344	TRUE	80.667	0.0011603	Yes		PLEK	WDR92,PNO1,PPP3R1,CNRIP1,PLEK,FBXO48,APLF
Migraine without aura, FinnGen (Release 9)	rs1799809	2	128175875	A	G	0.58	-0.0631	0.0054	1.93e-31	0.00985591	0.0185306	0.594815	0.637783	TRUE	136.544	0.00193984	Yes		PROC,IWS1	CYP27C1,ERCC3,MAP3K2,PROC,IWS1,MYO7B,LIMS2,GPR17
Migraine without aura, FinnGen (Release 9)	rs78872368	2	198545250	C	G	0.2	-0.0448	0.0082	4.32e-08	-0.00344255	0.0218201	0.874639	0.209165	TRUE	29.8489	0.000642253	Yes		RFTN2	SF3B1,COQ10B,HSPD1,HSPE1,MOB4,RFTN2,MARS2,BOLL,PLCL1
Migraine without aura, FinnGen (Release 9)	rs1047891	2	211540507	A	C	0.309	0.0361	0.0058	3.8e-10	0.0259442	0.0189554	0.171093	0.321031	TRUE	38.7399	0.00055652	Yes		CPS1	LANCL1,CPS1
Migraine without aura, FinnGen (Release 9)	rs6795524	3	93650604	A	G	0.975	-0.1421	0.0168	2.93e-17	-0.00216182	0.0753505	0.977112	0.985817	TRUE	71.5434	0.00098438	Yes		PROS1	PROS1,ARL13B,STX19,DHFRL1,NSUN3
Migraine without aura, FinnGen (Release 9)	rs9872742	3	126273130	A	G	0.651	-0.0392	0.0061	1.08e-10	-0.0146077	0.0183789	0.426726	0.630306	TRUE	41.2964	0.000698246	Yes	Yes	CHST13,C3orf22,TXNRD3,TXNRD3NB	KLF15,CCDC37,ZXDC,UROC1,CHST13,C3orf22,TXNRD3,TXNRD3NB,CHCHD6
Migraine without aura, FinnGen (Release 9)	rs9854955	3	156795525	A	G	0.609	0.0383	0.0056	6.12e-12	-0.0306385	0.0188123	0.103387	0.668331	TRUE	46.7758	0.000698589	Yes		NA	LEKR1,CCNL1,VEPH1
Migraine without aura, FinnGen (Release 9)	rs5030062	3	186454180	A	C	0.631	-0.0398	0.0055	6.38e-13	-0.00693801	0.018612	0.70932	0.651911	TRUE	52.365	0.000737653	Yes		KNG1	CRYGS,TBCCD1,DNAJB11,AHSG,FETUB,HRG,KNG1,EIF4A2,RFC4,ADIPOQ,ST6GAL1
Migraine without aura, FinnGen (Release 9)	rs56324901	3	194788252	A	G	0.202	-0.0447	0.0067	3.11e-11	0.0226955	0.0222711	0.308177	0.198464	TRUE	44.5108	0.000644168	Yes		XXYLT1	XXYLT1,ACAP2
Migraine without aura, FinnGen (Release 9)	rs10516757	4	86704797	A	G	0.873	0.0527	0.0082	1.25e-10	0.0188158	0.0267371	0.481598	0.872019	TRUE	41.3041	0.000615842	Yes		ARHGAP24	ARHGAP24,MAPK10
Migraine without aura, FinnGen (Release 9)	rs2066864	4	155525695	A	G	0.256	0.176	0.006	1.06e-190	0.00583062	0.0192998	0.76257	0.30088	TRUE	860.444	0.0117996	Yes		FGA,FGG	DCHS2,PLRG1,FGB,FGA,FGG,LRAT,RBM46
Migraine without aura, FinnGen (Release 9)	rs2289252	4	187207381	T	C	0.403	0.1623	0.0054	3.54e-196	0.0281512	0.0179485	0.116777	0.424955	TRUE	903.336	0.012675	Yes		F11	TLR3,FAM149A,AC110771.1,CYP4V2,KLKB1,F11,RP11-215A19.2,MTNR1A
Migraine without aura, FinnGen (Release 9)	rs1173727	5	32830521	T	C	0.406	0.0336	0.0054	5.62e-10	0.00930412	0.0179874	0.604976	0.413997	TRUE	38.716	0.000544529	Yes		NA	SUB1,NPR3
Migraine without aura, FinnGen (Release 9)	rs12517759	5	38709629	A	G	0.289	0.0361	0.0059	1.22e-09	0.0156336	0.019252	0.416763	0.312991	TRUE	37.4378	0.000535565	Yes		NA	EGFLAM,LIFR,OSMR,RICTOR
Migraine without aura, FinnGen (Release 9)	rs889269	5	108165445	T	C	0.778	-0.0388	0.0069	1.99e-08	-0.0277553	0.0225252	0.21788	0.805041	TRUE	31.6202	0.000520027	Yes	Yes	FER	FER
Migraine without aura, FinnGen (Release 9)	rs55747751	5	132397351	A	G	0.099	-0.0732	0.0096	2.62e-14	-0.0561084	0.0389799	0.150032	0.0565226	TRUE	58.1406	0.000955899	Yes		HSPA4	SOWAHA,SHROOM1,GDF9,UQCRQ,LEAP2,AFF4,ZCCHC10,HSPA4,FSTL4
Migraine without aura, FinnGen (Release 9)	rs7744054	6	121863829	T	G	0.536	-0.0301	0.0054	2.75e-08	0.0340319	0.0186148	0.0675165	0.643103	TRUE	31.0703	0.000450657	Yes		NA	TBC1D32,GJA1
Migraine without aura, FinnGen (Release 9)	rs9373523	6	147701133	T	G	0.43	-0.0389	0.0054	8.44e-13	-0.0375495	0.0177445	0.0343344	0.477447	TRUE	51.8933	0.000741776	Yes		STXBP5	STXBP5,SAMD5
Migraine without aura, FinnGen (Release 9)	rs1513275	7	28259233	T	C	0.803	0.0387	0.0069	2.58e-08	0.0188634	0.0233208	0.418593	0.822771	TRUE	31.4575	0.000473842	Yes		NA	JAZF1,CREB5
Migraine without aura, FinnGen (Release 9)	rs42038	7	92243719	T	C	0.299	0.0362	0.0058	6.17e-10	0.0235479	0.0196659	0.231152	0.285235	TRUE	38.9548	0.000549334	Yes		CDK6	ANKIB1,GATAD1,ERVW-1,PEX1,RBM48,FAM133B,CDK6
Migraine without aura, FinnGen (Release 9)	rs67694436	8	6654220	T	C	0.366	-0.0368	0.0058	1.74e-10	0.0212176	0.0181866	0.243348	0.39349	TRUE	40.2568	0.000628487	Yes		NA	MCPH1,ANGPT2,AGPAT5,DEFB1,DEFA6,DEFA4,DEFA1,DEFA1B,DEFA3
Migraine without aura, FinnGen (Release 9)	rs34290760	8	9185179	C	G	0.962	-0.0994	0.0147	1.48e-11	0.00262212	0.0354687	0.941068	0.935169	TRUE	45.7234	0.000722373	Yes		NA	ERI1,PPP1R3B,TNKS
Migraine without aura, FinnGen (Release 9)	rs10087301	8	27820792	A	G	0.812	0.0493	0.007	1.36e-12	-0.0215098	0.0216842	0.321217	0.788419	TRUE	49.6018	0.000742058	Yes		SCARA5	CCDC25,ESCO2,PBK,SCARA5,NUGGC,ELP3
Migraine without aura, FinnGen (Release 9)	rs2978457	8	42324760	T	C	0.523	0.0344	0.0058	2.14e-09	-0.0103058	0.0180681	0.568414	0.5759	TRUE	35.1772	0.000590428	Yes		SLC20A2	IKBKB,POLB,DKK4,VDAC3,SLC20A2,SMIM19,CHRNB3
Migraine without aura, FinnGen (Release 9)	rs6993770	8	106581528	A	T	0.737	0.0701	0.0062	8.31e-30	0.00841195	0.0214947	0.695538	0.775687	TRUE	127.836	0.00190497	Yes		ZFPM2	ZFPM2
Migraine without aura, FinnGen (Release 9)	rs10993706	9	93602967	A	G	0.925	0.0603	0.0104	6.1e-09	-0.0437435	0.0327652	0.181857	0.920019	TRUE	33.6177	0.000504507	Yes		SYK	DIRAS2,SYK
Migraine without aura, FinnGen (Release 9)	rs10990535	9	99091009	T	C	0.242	-0.0377	0.0063	1.92e-09	0.0126555	0.0201651	0.530271	0.265459	TRUE	35.8098	0.000521432	Yes		SLC35D2	HSD17B3,SLC35D2,ZNF367,HABP4,CDC14B
Migraine without aura, FinnGen (Release 9)	rs635634	9	136155000	T	C	0.188	0.2904	0.0065	1e-200	-0.0041536	0.0220356	0.850488	0.201391	TRUE	1996.03	0.0257476	Yes		NA	GTF3C5,CEL,RALGDS,GBGT1,OBP2B,SURF6,MED22,RPL7A,SURF1,SURF2,SURF4,C9orf96,REXO4,ADAMTS13,CACFD1,SLC2A6,TMEM8C,ADAMTSL2
Migraine without aura, FinnGen (Release 9)	rs7905967	10	21873295	T	G	0.304	0.0356	0.0061	4.62e-09	0.0261041	0.019162	0.173108	0.307521	TRUE	34.0597	0.000536306	Yes		MLLT10	CASC10,SKIDA1,MLLT10,DNAJC1
Migraine without aura, FinnGen (Release 9)	rs78707713	10	71245276	T	C	0.868	0.1773	0.0084	1.6e-99	-0.0286403	0.0287885	0.319809	0.89206	TRUE	445.511	0.00720346	Yes		TSPAN15	HKDC1,HK1,TACR2,TSPAN15,NEUROG3,C10orf35
Migraine without aura, FinnGen (Release 9)	rs7069316	10	96000282	A	G	0.572	0.0312	0.0055	1.04e-08	-0.0321352	0.0177284	0.0698876	0.510495	TRUE	32.1798	0.000476627	Yes		PLCE1	PLCE1,NOC3L,TBC1D12
Migraine without aura, FinnGen (Release 9)	rs10886430	10	121010256	A	G	0.88	-0.1025	0.0087	6.14e-32	-0.0115483	0.0311817	0.711119	0.907111	TRUE	138.806	0.00221892	Yes		GRK5	NANOS1,EIF3A,FAM45A,SFXN4,PRDX3,GRK5,RGS10
Migraine without aura, FinnGen (Release 9)	rs187674625	11	49933868	A	G	0.018	0.1458	0.0264	3.39e-08	0.01785	0.0618473	0.772876	0.0227899	TRUE	30.5005	0.0007515	Yes		NA	OR4C13,OR4C12
Migraine without aura, FinnGen (Release 9)	rs174566	11	61592362	A	G	0.641	0.0513	0.0056	5.97e-20	-0.017285	0.0179769	0.336297	0.587327	TRUE	83.9187	0.0012112	Yes		FADS2,FADS1	SYT7,DAGLA,MYRF,TMEM258,FEN1,FADS2,FADS1,FADS3,RAB3IL1,BEST1,FTH1,AP003733.1
Migraine without aura, FinnGen (Release 9)	rs60509203	11	77641359	A	G	0.875	-0.0489	0.0086	1.39e-08	-0.014657	0.0223663	0.512264	0.80788	TRUE	32.3311	0.000523077	Yes		AAMDC,INTS4	RSF1,AAMDC,INTS4,KCTD14,NDUFC2-KCTD14,THRSP,NDUFC2,ALG8,KCTD21
Migraine without aura, FinnGen (Release 9)	rs35257264	11	126296816	T	C	0.027	0.1094	0.0167	5.34e-11	-0.036697	0.0866246	0.671834	0.010759	TRUE	42.9143	0.000628842	Yes		ST3GAL4,KIRREL3	RPUSD4,FAM118B,SRPR,FOXRED1,TIRAP,DCPS,ST3GAL4,KIRREL3
Migraine without aura, FinnGen (Release 9)	rs7135039	12	6160614	T	C	0.37	0.0612	0.0056	4.6e-28	0.0132949	0.0187067	0.477268	0.352987	TRUE	119.434	0.00174612	Yes		VWF	ANO2,VWF,CD9
Migraine without aura, FinnGen (Release 9)	rs11054402	12	11791029	T	C	0.414	0.0317	0.0057	2.7e-08	-0.00315244	0.0181779	0.86232	0.391051	TRUE	30.9292	0.000487581	Yes		ETV6	PRB1,PRB2,ETV6
Migraine without aura, FinnGen (Release 9)	rs11044893	12	19994917	C	G	0.911	-0.0561	0.0096	4.89e-09	0.034876	0.040368	0.387615	0.947937	TRUE	34.1494	0.000510345	Yes		NA	AEBP2
Migraine without aura, FinnGen (Release 9)	rs4759076	12	54729872	T	C	0.519	0.0422	0.0057	1.98e-13	0.00534195	0.0181388	0.768373	0.418674	TRUE	54.8119	0.000889134	Yes		COPZ1	SMUG1,CBX5,HNRNPA1,NFE2,COPZ1,GPR84,ZNF385A,ITGA5,GTSF1,NCKAP1L,PDE1B,PPP1R1A
Migraine without aura, FinnGen (Release 9)	rs7960840	12	71121027	A	T	0.257	-0.0347	0.0062	2.41e-08	0.00864312	0.0212456	0.68414	0.230163	TRUE	31.3239	0.000459844	Yes		PTPRR	PTPRB,PTPRR
Migraine without aura, FinnGen (Release 9)	rs3751198	12	104147207	A	G	0.406	-0.0355	0.0055	1.2e-10	-0.0119279	0.0180055	0.507679	0.442845	TRUE	41.6612	0.000607854	Yes		STAB2,NT5DC3	STAB2,NT5DC3,HSP90B1,C12orf73,TDG,GLT8D2
Migraine without aura, FinnGen (Release 9)	rs597808	12	111973358	A	G	0.472	0.0385	0.0054	9.22e-13	-0.0265479	0.0180041	0.140334	0.413613	TRUE	50.8316	0.000738801	Yes		ATXN2	CUX2,FAM109A,SH2B3,ATXN2,BRAP,ACAD10,RP11-162P23.2,ALDH2
Migraine without aura, FinnGen (Release 9)	rs4759420	12	123794871	C	G	0.789	0.0427	0.0066	1.13e-10	0.0622676	0.0218797	0.00442853	0.790259	TRUE	41.857	0.000607079	Yes		SBNO1	PITPNM2,MPHOSPH9,C12orf65,CDK2AP1,SBNO1,SETD8,RILPL2,SNRNP35,RILPL1
Migraine without aura, FinnGen (Release 9)	rs3211752	13	113787459	A	G	0.518	-0.0593	0.0054	1.28e-27	0.0372662	0.0180744	0.0392247	0.592126	TRUE	120.593	0.00175597	Yes		F7,F10	ATP11A,MCF2L,F7,F10,PROZ,PCID2,CUL4A,LAMP1,GRTP1
Migraine without aura, FinnGen (Release 9)	rs1190982	14	58815839	T	C	0.32	-0.0366	0.0058	2.9e-10	0.0131265	0.0182478	0.471928	0.381583	TRUE	39.8205	0.000582977	Yes		ARID4A	C14orf37,ACTR10,PSMA3,ARID4A,TOMM20L,TIMM9,KIAA0586
Migraine without aura, FinnGen (Release 9)	rs12887044	14	75255659	T	C	0.684	0.0406	0.0058	2.99e-12	-0.0156936	0.0183814	0.393229	0.629054	TRUE	49	0.000712566	Yes		YLPM1	LTBP2,AREL1,AC007956.1,FCF1,YLPM1,PROX2,DLST,RPS6KL1,PGF,EIF2B2,MLH3
Migraine without aura, FinnGen (Release 9)	rs1884841	14	92309229	A	G	0.426	0.047	0.0054	3.26e-18	0.0104174	0.0178196	0.558815	0.444008	TRUE	75.7545	0.00108031	Yes		TC2N	CATSPERB,TC2N,FBLN5,TRIP11,ATXN3
Migraine without aura, FinnGen (Release 9)	rs12898055	14	103835290	A	C	0.673	-0.0346	0.0058	1.81e-09	0.0284756	0.0178822	0.111295	0.558487	TRUE	35.5874	0.00052692	Yes		MARK3	TNFAIP2,EIF5,MARK3,CKB,TRMT61A,BAG5,KLC1,APOPT1,RP11-73M18.2
Migraine without aura, FinnGen (Release 9)	rs139974673	15	44027885	T	C	0.975	0.1253	0.0187	1.83e-11	-0.0246448	0.126445	0.845466	0.994874	TRUE	44.8972	0.000765379	Yes		STRC,PDIA3	TP53BP1,MAP1A,PPIP5K1,CKMT1B,STRC,CATSPER2,CKMT1A,PDIA3,ELL3,SERF2,SERINC4,HYPK,MFAP1,WDR76,FRMD5
Migraine without aura, FinnGen (Release 9)	rs17502085	15	96125226	A	G	0.243	0.0391	0.0063	4.68e-10	-0.00287375	0.0207953	0.890088	0.24227	TRUE	38.5188	0.000562452	Yes		NA	NA
Migraine without aura, FinnGen (Release 9)	rs4889599	16	30968589	T	C	0.628	-0.0343	0.0056	7.77e-10	-0.0243713	0.0185196	0.188182	0.645245	TRUE	37.5156	0.000549694	Yes		FBXL19,ORAI3,SETD1A	SRCAP,PHKG2,C16orf93,RNF40,ZNF629,BCL7C,CTF1,FBXL19,ORAI3,SETD1A,HSD3B7,AC135048.1,STX1B,STX4,ZNF668,ZNF668,ZNF646,PRSS53,VKORC1,BCKDK,KAT8,PRSS8,PRSS36,FUS,PYCARD,C16orf98
Migraine without aura, FinnGen (Release 9)	rs7188250	16	53834607	T	C	0.584	-0.0343	0.0054	2.59e-10	0.03165	0.0181979	0.0819974	0.608727	TRUE	40.346	0.000571642	Yes		FTO	RPGRIP1L,FTO
Migraine without aura, FinnGen (Release 9)	rs12934767	16	75456304	T	C	0.421	0.0443	0.0059	3.58e-14	0.0672146	0.0177288	0.000149875	0.445789	TRUE	56.3772	0.000956749	Yes	Yes	CFDP1	CTRB2,CTRB1,BCAR1,CFDP1,TMEM170A,CHST6,CHST5,TMEM231,GABARAPL2,ADAT1,KARS,TERF2IP
Migraine without aura, FinnGen (Release 9)	rs12445050	16	81870969	T	C	0.135	0.0896	0.0077	3.34e-31	0.0369461	0.0262458	0.159222	0.128914	TRUE	135.405	0.00187498	Yes		PLCG2	CMIP,PLCG2,SDR42E1,HSD17B2
Migraine without aura, FinnGen (Release 9)	rs67890964	16	83979317	T	C	0.605	-0.0304	0.0055	3.47e-08	0.0241865	0.0178313	0.174969	0.474895	TRUE	30.5507	0.000441702	Yes		OSGIN1	CDH13,HSBP1,MLYCD,OSGIN1,NECAB2,SLC38A8,MBTPS1,HSDL1,DNAAF1,TAF1C,ADAD2
Migraine without aura, FinnGen (Release 9)	rs55823018	16	88535242	T	C	0.31	-0.0483	0.0059	2.29e-16	-0.0224444	0.019609	0.252375	0.294185	TRUE	67.0178	0.00099801	Yes		ZFPM1	ZNF469,ZFPM1,ZC3H18,IL17C,CYBA,MVD,SNAI3,RNF166,CTU2,PIEZO1
Migraine without aura, FinnGen (Release 9)	rs1048483	17	1966457	T	C	0.484	0.0506	0.0054	6.6e-21	-0.0190596	0.0178075	0.284478	0.504572	TRUE	87.8038	0.00127887	Yes		DPH1,OVCA2,HIC1,SMG6	SMYD4,RPA1,RTN4RL1,DPH1,OVCA2,HIC1,SMG6,SRR
Migraine without aura, FinnGen (Release 9)	rs17807204	17	7784295	A	G	0.919	-0.0584	0.0104	2.02e-08	-0.0290654	0.0285832	0.309215	0.892389	TRUE	31.5325	0.000507757	Yes		LSMD1,CYB5D1,CHD3	SHBG,ATP1B2,TP53,WRAP53,EFNB3,DNAH2,KDM6B,TMEM88,LSMD1,CYB5D1,CHD3,KCNAB3,TRAPPC1,CNTROB,GUCY2D,ALOX15B,ALOX12B,ALOXE3,HES7
Migraine without aura, FinnGen (Release 9)	rs77542162	17	67081278	A	G	0.978	-0.1293	0.018	6.95e-13	0.0270129	0.114053	0.812778	0.993031	TRUE	51.6003	0.00071943	Yes		ABCA6	ABCA8,ABCA9,ABCA6,ABCA10,ABCA5
Migraine without aura, FinnGen (Release 9)	rs1805081	18	21140432	T	C	0.573	0.0295	0.0054	4.98e-08	-0.0049394	0.0177939	0.781327	0.551122	TRUE	29.844	0.00042585	Yes		NPC1	TMEM241,RIOK3,C18orf8,NPC1,ANKRD29,LAMA3
Migraine without aura, FinnGen (Release 9)	rs2360742	19	10740574	T	C	0.205	-0.0936	0.0068	1.83e-43	-0.00622011	0.0232213	0.788806	0.175181	TRUE	189.467	0.00285563	Yes		SLC44A2	TYK2,CDC37,PDE4A,KEAP1,S1PR5,ATG4D,KRI1,CDKN2D,AP1M2,SLC44A2,ILF3,QTRT1,DNM2,TMED1,C19orf38,CARM1
Migraine without aura, FinnGen (Release 9)	rs1054533	19	17004049	T	C	0.652	0.0313	0.0057	4.52e-08	0.0139812	0.0184793	0.449296	0.644083	TRUE	30.1536	0.000444575	Yes		SIN3B,F2RL3,CPAMD8	SMIM7,TMEM38A,NWD1,SIN3B,F2RL3,CPAMD8,HAUS8,MYO9B
Migraine without aura, FinnGen (Release 9)	rs141622900	19	45426792	A	G	0.054	0.0877	0.012	2.33e-13	-0.0129202	0.0507112	0.798893	0.0324232	TRUE	53.4117	0.000785804	Yes		TOMM40,APOE,APOC1,APOC4,APOC4-APOC2	CEACAM19,CEACAM16,BCL3,CBLC,BCAM,PVRL2,TOMM40,APOE,APOC1,APOC4,APOC4-APOC2,APOC2,CLPTM1,RELB,CLASRP,ZNF296,GEMIN7,MARK4,PPP1R37,NKPD1,TRAPPC6A
Migraine without aura, FinnGen (Release 9)	rs4002471	19	49215095	T	C	0.527	0.0393	0.0054	4.22e-13	0.00790276	0.0179094	0.659022	0.431125	TRUE	52.966	0.000769993	Yes		FUT2,MAMSTR,RASIP1	KCNJ14,CYTH2,LMTK3,SULT2B1,FAM83E,SPACA4,RPL18,SPHK2,DBP,CA11,NTN5,FUT2,MAMSTR,RASIP1,IZUMO1,FUT1,FGF21,BCAT2,HSD17B14,PLEKHA4,PPP1R15A,TULP2,NUCB1,DHDH,BAX
Migraine without aura, FinnGen (Release 9)	rs892090	19	55539072	T	G	0.16	-0.0667	0.0075	3.57e-19	-0.019557	0.0273352	0.474332	0.121435	TRUE	79.0914	0.00119586	Yes		GP6,RDH13	KIR3DL1,KIR2DL4,KIR2DL3,KIR2DL1,KIR3DL2,FCAR,NCR1,NLRP7,NLRP2,GP6,RDH13,EPS8L1,PPP1R12C,TNNT1,TNNI3,DNAAF3,SYT5,PTPRH,TMEM86B,AC010327.2,PPP6R1,HSPBP1
Migraine without aura, FinnGen (Release 9)	rs6132574	20	23175922	T	G	0.821	0.0711	0.0071	1.46e-23	0.0196193	0.0224229	0.381591	0.805641	TRUE	100.282	0.00148582	Yes		NA	SSTR4,THBD,CD93,NXT1,GZF1,NAPB,CSTL1
Migraine without aura, FinnGen (Release 9)	rs6060308	20	33794378	A	G	0.285	0.0959	0.0059	5.19e-59	-0.0261568	0.0190451	0.169624	0.318844	TRUE	264.2	0.00374816	Yes		EDEM2	MYH7B,TRPC4AP,EDEM2,PROCR,MMP24,EIF6,FAM83C,UQCC1,GDF5OS,GDF5,CEP250
Migraine without aura, FinnGen (Release 9)	rs713996	22	33177778	A	G	0.392	-0.0334	0.0055	1.56e-09	0.00120357	0.0179323	0.946488	0.419537	TRUE	36.878	0.000531756	Yes		SYN3,TIMP3	SYN3,TIMP3
Migraine without aura, FinnGen (Release 9)	rs5757675	22	39838892	T	G	0.738	-0.0342	0.0061	2.1e-08	0.0140197	0.020068	0.484797	0.739322	TRUE	31.4335	0.000452314	Yes		TAB1,MGAT3	PDGFB,RPL3,SYNGR1,TAB1,MGAT3,MIEF1,ATF4,RPS19BP1,CACNA1I
Migraine without aura, FinnGen (Release 9)	rs13055886	22	43104750	T	C	0.689	0.0448	0.0059	2.35e-14	-0.0250092	0.0205978	0.224683	0.751712	TRUE	57.657	0.000860133	Yes		A4GALT	RRP7A,SERHL2,POLDIP3,CYB5R3,ATP5L2,A4GALT,ARFGAP3,PACSIN2
Migraine without aura, FinnGen (Release 9)	rs738408	22	44324730	T	C	0.222	-0.0396	0.0065	1.12e-09	0.00617383	0.0211109	0.769946	0.227077	TRUE	37.1162	0.000541693	Yes		PNPLA3	EFCAB6,SULT4A1,PNPLA5,PNPLA3,SAMM50,PARVB,PARVG
† False indicates palindromic SNPs with intermediate allele frequency. These SNPs were excluded from the MR analysis.
‡ Yes indicates that a proxy with R^2 > 0.8 was used for the outcome.
Abbreviations: eaf, effect allele frequency; SNP, single nucleotide polymorphism; R^2, proportion of variance explained.

## Sheet: STable4
Supplementary Table 4 Power to detect a relative difference (in %) with an alpha of 5%
	Variance explained	Proportion of cases for outcome	relative difference in %
			0.02	0.03	0.04	0.05	0.1	0.15
Any migraine on VTE	0.0843	5.41% (total n = 1500861)	0.36	0.67	0.89	0.98	1	1
Migraine with aura on VTE	0.2685	5.41% (total n = 1500861)	0.82	0.99	1	1	1	1
Migraine without aura on VTE	0.2401	5.41% (total n = 1500861)	0.77	0.98	1	1	1	1
VTE on any migraine (Choquet et al. 2021)	0.1586	5.20% (total n = 554569)	0.26	0.5	0.75	0.91	1	1
VTE on any migraine (FinnGen)	0.124	6.03% (total n = 306314)	0.15	0.28	0.46	0.64	1	1
VTE on migraine with aura (FinnGen)	0.124	2.68% (total n = 295754)	0.09	0.15	0.24	0.34	0.87	1
VTE on migraine without aura (FinnGen)	0.124	2.28% (total n = 294567)	0.09	0.14	0.21	0.3	0.81	0.99
Power was present in bold in each cell.

## Sheet: STable5
Supplementary Table 5 Sensitivity analyses by using SNPs with a low probability of reverse causality
Exposure	Outcome	MR method	SNP,n	OR (95% CI)	p-value	p_heterogeneity	p_pleiotropy	p_Steiger_test
Any migraine (Hautakangas et al. 2022)	VTE							9.40257e-267
		Inverse variance weighted	95	1.055(1.014, 1.098)	0.008	1.67e-10
		MR Egger	95	1.066(0.961, 1.182)	0.233	1.14e-10	0.837
		Weighted median	95	1.024(0.978, 1.071)	0.31
		Weighted mode	95	1.013(0.959, 1.071)	0.646
		MR-PRESSO	92	1.042(1.005, 1.081)	0.029
		GSMR	89	1.082(1.016, 1.153)	0.014
		Bayesian MR	95	1.060(1.019, 1.103)	0.004
VTE	Any migraine (Choquet et al. 2021)							4.55316e-252
		Inverse variance weighted	54	1.054(1.018, 1.091)	0.00310807	0.345
		MR Egger	54	1.099(1.048, 1.153)	0.000302279	0.529	0.019
		Weighted median	54	1.100(1.043, 1.159)	0.000403952
		Weighted mode	54	1.089(1.047, 1.133)	8.8701e-05
		MR-PRESSO	No outlier
		GSMR	53	1.121(1.049, 1.198)	0.000789043
		Bayesian MR	54	1.055(1.018, 1.093)	0.00327766
VTE	Any migraine (FinnGen)							1.46337e-137
		Inverse variance weighted	56	1.043(0.995, 1.093)	0.078	0.98
		MR Egger	56	1.088(1.008, 1.175)	0.035	0.986	0.174
		Weighted median	56	1.096(1.020, 1.178)	0.013
		Weighted mode	56	1.095(1.022, 1.172)	0.013
		MR-PRESSO	No outlier
		GSMR	56	1.093(0.992, 1.205)	0.073
		Bayesian MR	56	1.043(0.995, 1.093)	0.078
VTE	Migraine with aura (FinnGen)							1.5806e-52
		Inverse variance weighted	15	1.120(1.034, 1.213)	0.006	0.903
		MR Egger	15	1.159(0.999, 1.345)	0.074	0.878	0.6
		Weighted median	15	1.142(1.020, 1.279)	0.021
		Weighted mode	15	1.229(1.059, 1.426)	0.017
		MR-PRESSO	No outlier
		GSMR	15	1.267(1.074, 1.494)	0.005
		Bayesian MR	15	1.120(1.034, 1.213)	0.006
VTE	Migraine without aura (FinnGen)							2.82659e-42
		Inverse variance weighted	15	1.016(0.930, 1.111)	0.722	0.838
		MR Egger	15	1.001(0.840, 1.193)	0.988	0.778	0.851
		Weighted median	15	1.010(0.899, 1.135)	0.87
		Weighted mode	15	1.011(0.889, 1.15)	0.873
		MR-PRESSO
		GSMR	13	1.034(0.860, 1.243)	0.72
		Bayesian MR	15	1.016(0.929, 1.111)	0.722
Only the SNPs with a low probability of reverse causality (Steiger p-value < 0.05) were included.
Note that no SNP demonstrates a probability of reverse causality for both migraine with aura on VTE and migraine without aura on VTE.
Abbreviations: CI, confdence interval; MR, Mendelian randomization; GSMR, generalized summary-data-based MR; MR-PRESSO, MR-Pleiotropy Residual Sum and Outlier; OR, odds ratio; SNP, single nucleotide polymorphism
